# Supplementary material for: Prevalence of Flavescence Dorée Phytoplasma-Infected Scaphoideus titanus in Different Vineyard Agroecosystems of Northwestern Italy
Source: Insects. 2020 May 13;11(5):301. doi: 10.3390/insects11050301 (PMC7290324; doi:10.3390/insects11050301)
Supplement: Supplementary file 1 [file insects-11-00301-s001.zip]

Archive with 3 entries (3 files):
- TableS1.ods
- TableS1.xlsx
- TableS2_Rev.docx
