# Supplementary material for: Prevalence of Flavescence Dorée Phytoplasma-Infected Scaphoideus titanus in Different Vineyard Agroecosystems of Northwestern Italy
Source: Insects. 2020 May 13;11(5):301. doi: 10.3390/insects11050301 (PMC7290324; doi:10.3390/insects11050301)
Supplement: Supplementary file 1 [file insects-11-00301-s001.zip › TableS1.ods]

## Sheet: Raw_data
From: Rete Agrometeorologica del Piemonte - Regione Piemonte - Assessorato Agricoltura - Settore Fitosanitario
http://www.sistemapiemonte.it/cms/privati/agricoltura/servizi/378-ram-banca-dati-agrometeorologica-consultazione-dati-giornalieri-dati-storici-statistiche
Locality	Longitude	Latitude	Date	Elevation (m.s.l.)	Temperature Mean (°C)	Temperature Max (°C)	Temperature Min (°C)	Cumulative rainfall (mm)
COSTA VESCOVATO	8.925082	44.818337	01/05/2015	230	15,6	18,1	12,6	0,0
COSTA VESCOVATO	8.925082	44.818337	02/05/2015	230	17,9	23,9	13,0	0,0
COSTA VESCOVATO	8.925082	44.818337	03/05/2015	230	17,8	21,1	15,0	0,0
COSTA VESCOVATO	8.925082	44.818337	04/05/2015	230	18,6	23,2	14,6	0,0
COSTA VESCOVATO	8.925082	44.818337	05/05/2015	230	18,9	25,1	14,7	0,0
COSTA VESCOVATO	8.925082	44.818337	06/05/2015	230	20,1	26,5	15,1	0,0
COSTA VESCOVATO	8.925082	44.818337	07/05/2015	230	19,5	26,6	13,1	0,0
COSTA VESCOVATO	8.925082	44.818337	08/05/2015	230	18,6	25,6	12,7	0,0
COSTA VESCOVATO	8.925082	44.818337	09/05/2015	230	19,5	28,9	11,8	0,0
COSTA VESCOVATO	8.925082	44.818337	10/05/2015	230	20,6	28,7	13,3	0,0
COSTA VESCOVATO	8.925082	44.818337	11/05/2015	230	21,6	30,2	14,1	0,0
COSTA VESCOVATO	8.925082	44.818337	12/05/2015	230	21,4	29,2	14,3	0,0
COSTA VESCOVATO	8.925082	44.818337	13/05/2015	230	21,8	27,5	17,0	0,0
COSTA VESCOVATO	8.925082	44.818337	14/05/2015	230	21,4	26,6	16,8	0,0
COSTA VESCOVATO	8.925082	44.818337	15/05/2015	230	19,1	23,1	12,9	2,2
COSTA VESCOVATO	8.925082	44.818337	16/05/2015	230	18,1	25,4	13,0	3,6
COSTA VESCOVATO	8.925082	44.818337	17/05/2015	230	21,5	27,4	15,5	0,0
COSTA VESCOVATO	8.925082	44.818337	18/05/2015	230	21,4	30,0	14,5	0,0
COSTA VESCOVATO	8.925082	44.818337	19/05/2015	230	20,8	25,9	16,7	0,0
COSTA VESCOVATO	8.925082	44.818337	20/05/2015	230	18,9	23,3	12,7	0,0
COSTA VESCOVATO	8.925082	44.818337	21/05/2015	230	12,7	17,0	10,3	6,2
COSTA VESCOVATO	8.925082	44.818337	22/05/2015	230	16,2	22,5	11,3	0,6
COSTA VESCOVATO	8.925082	44.818337	23/05/2015	230	16,4	21,9	12,9	1,0
COSTA VESCOVATO	8.925082	44.818337	24/05/2015	230	18,0	24,5	13,0	0,0
COSTA VESCOVATO	8.925082	44.818337	25/05/2015	230	19,8	26,5	13,9	0,0
COSTA VESCOVATO	8.925082	44.818337	26/05/2015	230	18,6	24,8	14,3	3,0
COSTA VESCOVATO	8.925082	44.818337	27/05/2015	230	19,1	26,8	12,1	0,0
COSTA VESCOVATO	8.925082	44.818337	28/05/2015	230	19,0	26,7	10,8	0,0
COSTA VESCOVATO	8.925082	44.818337	29/05/2015	230	20,2	25,2	13,3	0,0
COSTA VESCOVATO	8.925082	44.818337	30/05/2015	230	20,3	24,4	16,9	0,0
COSTA VESCOVATO	8.925082	44.818337	31/05/2015	230	20,7	25,9	15,0	0,0
COSTA VESCOVATO	8.925082	44.818337	01/06/2015	230	21,6	29,5	15,0	0,0
COSTA VESCOVATO	8.925082	44.818337	02/06/2015	230	22,9	30,9	14,0	0,0
COSTA VESCOVATO	8.925082	44.818337	03/06/2015	230	25,0	33,8	16,7	0,0
COSTA VESCOVATO	8.925082	44.818337	04/06/2015	230	26,2	34,3	18,2	0,0
COSTA VESCOVATO	8.925082	44.818337	05/06/2015	230	27,1	35,2	19,0	0,0
COSTA VESCOVATO	8.925082	44.818337	06/06/2015	230	25,9	35,0	19,8	0,8
COSTA VESCOVATO	8.925082	44.818337	07/06/2015	230	26,5	33,5	19,8	0,0
COSTA VESCOVATO	8.925082	44.818337	08/06/2015	230	24,4	34,1	18,0	5,6
COSTA VESCOVATO	8.925082	44.818337	09/06/2015	230	21,0	29,2	17,1	4,8
COSTA VESCOVATO	8.925082	44.818337	10/06/2015	230	22,5	29,2	16,4	0,0
COSTA VESCOVATO	8.925082	44.818337	11/06/2015	230	24,4	32,8	17,2	0,2
COSTA VESCOVATO	8.925082	44.818337	12/06/2015	230	22,4	27,2	17,8	1,8
COSTA VESCOVATO	8.925082	44.818337	13/06/2015	230	20,1	24,0	17,5	18,4
COSTA VESCOVATO	8.925082	44.818337	14/06/2015	230	20,4	24,2	17,4	5,2
COSTA VESCOVATO	8.925082	44.818337	15/06/2015	230	21,3	26,4	17,0	0,4
COSTA VESCOVATO	8.925082	44.818337	16/06/2015	230	21,4	26,5	16,4	18,8
COSTA VESCOVATO	8.925082	44.818337	17/06/2015	230	21,5	27,5	15,8	0,0
COSTA VESCOVATO	8.925082	44.818337	18/06/2015	230	23,1	31,2	15,7	0,0
COSTA VESCOVATO	8.925082	44.818337	19/06/2015	230	24,1	31,7	17,7	0,0
COSTA VESCOVATO	8.925082	44.818337	20/06/2015	230	22,3	29,6	17,2	0,0
COSTA VESCOVATO	8.925082	44.818337	21/06/2015	230	21,0	26,6	16,1	0,0
COSTA VESCOVATO	8.925082	44.818337	22/06/2015	230	22,7	27,9	16,1	0,0
COSTA VESCOVATO	8.925082	44.818337	23/06/2015	230	24,6	29,3	18,4	0,0
COSTA VESCOVATO	8.925082	44.818337	24/06/2015	230	21,1	26,7	15,2	0,0
COSTA VESCOVATO	8.925082	44.818337	25/06/2015	230	21,9	30,1	13,4	0,0
COSTA VESCOVATO	8.925082	44.818337	26/06/2015	230	24,4	33,4	15,7	0,0
COSTA VESCOVATO	8.925082	44.818337	27/06/2015	230	25,4	31,9	18,5	0,0
COSTA VESCOVATO	8.925082	44.818337	28/06/2015	230	25,9	34,8	18,3	0,0
COSTA VESCOVATO	8.925082	44.818337	29/06/2015	230	26,0	32,8	18,9	0,0
COSTA VESCOVATO	8.925082	44.818337	30/06/2015	230	26,7	33,2	20,0	0,0
COSTA VESCOVATO	8.925082	44.818337	01/07/2015	230	27,8	35,2	20,4	0,0
COSTA VESCOVATO	8.925082	44.818337	02/07/2015	230	28,7	36,6	21,6	0,0
COSTA VESCOVATO	8.925082	44.818337	03/07/2015	230	29,5	36,3	22,5	0,0
COSTA VESCOVATO	8.925082	44.818337	04/07/2015	230	29,5	36,4	22,9	0,0
COSTA VESCOVATO	8.925082	44.818337	05/07/2015	230	28,7	35,2	21,4	0,0
COSTA VESCOVATO	8.925082	44.818337	06/07/2015	230	30,1	36,0	23,4	0,0
COSTA VESCOVATO	8.925082	44.818337	07/07/2015	230	29,9	37,2	24,0	0,0
COSTA VESCOVATO	8.925082	44.818337	08/07/2015	230	28,7	32,6	24,3	0,0
COSTA VESCOVATO	8.925082	44.818337	09/07/2015	230	27,1	33,1	20,6	0,0
COSTA VESCOVATO	8.925082	44.818337	10/07/2015	230	25,9	32,2	19,3	0,0
COSTA VESCOVATO	8.925082	44.818337	11/07/2015	230	26,6	34,3	18,6	0,0
COSTA VESCOVATO	8.925082	44.818337	12/07/2015	230	28,1	36,1	20,2	0,0
COSTA VESCOVATO	8.925082	44.818337	13/07/2015	230	28,9	36,3	22,4	0,0
COSTA VESCOVATO	8.925082	44.818337	14/07/2015	230	29,0	36,9	22,6	0,0
COSTA VESCOVATO	8.925082	44.818337	15/07/2015	230	29,6	37,1	23,0	0,0
COSTA VESCOVATO	8.925082	44.818337	16/07/2015	230	30,1	37,2	22,5	0,0
COSTA VESCOVATO	8.925082	44.818337	17/07/2015	230	29,6	36,6	22,2	0,0
COSTA VESCOVATO	8.925082	44.818337	18/07/2015	230	29,7	37,0	23,0	0,0
COSTA VESCOVATO	8.925082	44.818337	19/07/2015	230	29,0	34,2	23,5	0,0
COSTA VESCOVATO	8.925082	44.818337	20/07/2015	230	30,4	37,0	25,6	0,0
COSTA VESCOVATO	8.925082	44.818337	21/07/2015	230	30,2	38,0	22,7	0,0
COSTA VESCOVATO	8.925082	44.818337	22/07/2015	230	30,5	38,1	24,0	0,0
COSTA VESCOVATO	8.925082	44.818337	23/07/2015	230	30,7	37,7	24,7	0,0
COSTA VESCOVATO	8.925082	44.818337	24/07/2015	230	28,6	35,8	22,6	0,0
COSTA VESCOVATO	8.925082	44.818337	25/07/2015	230	27,5	32,4	20,9	1,4
COSTA VESCOVATO	8.925082	44.818337	26/07/2015	230	27,1	33,6	21,6	0,0
COSTA VESCOVATO	8.925082	44.818337	27/07/2015	230	27,8	34,2	21,3	0,0
COSTA VESCOVATO	8.925082	44.818337	28/07/2015	230	26,8	33,5	20,5	0,0
COSTA VESCOVATO	8.925082	44.818337	29/07/2015	230	27,1	32,2	21,3	0,0
COSTA VESCOVATO	8.925082	44.818337	30/07/2015	230	26,1	30,7	21,1	0,0
COSTA VESCOVATO	8.925082	44.818337	31/07/2015	230	25,5	30,6	21,9	0,0
COSTA VESCOVATO	8.925082	44.818337	01/08/2015	230	20,3	22,3	18,6	2,2
COSTA VESCOVATO	8.925082	44.818337	02/08/2015	230	23,7	31,0	18,3	0,2
COSTA VESCOVATO	8.925082	44.818337	03/08/2015	230	26,3	33,5	19,2	0,0
COSTA VESCOVATO	8.925082	44.818337	04/08/2015	230	27,6	34,5	20,7	0,0
COSTA VESCOVATO	8.925082	44.818337	05/08/2015	230	28,8	36,3	22,0	0,0
COSTA VESCOVATO	8.925082	44.818337	06/08/2015	230	29,9	37,0	23,0	0,0
COSTA VESCOVATO	8.925082	44.818337	07/08/2015	230	29,9	36,9	22,4	0,0
COSTA VESCOVATO	8.925082	44.818337	08/08/2015	230	30,3	37,4	23,4	0,0
COSTA VESCOVATO	8.925082	44.818337	09/08/2015	230	28,6	35,5	24,1	0,2
COSTA VESCOVATO	8.925082	44.818337	10/08/2015	230	23,1	26,8	21,0	12,6
COSTA VESCOVATO	8.925082	44.818337	11/08/2015	230	27,3	35,0	21,5	0,0
COSTA VESCOVATO	8.925082	44.818337	12/08/2015	230	28,4	35,5	21,1	0,0
COSTA VESCOVATO	8.925082	44.818337	13/08/2015	230	28,8	35,9	21,7	0,0
COSTA VESCOVATO	8.925082	44.818337	14/08/2015	230	26,5	31,1	21,4	1,0
COSTA VESCOVATO	8.925082	44.818337	15/08/2015	230	22,6	28,3	17,9	3,2
COSTA VESCOVATO	8.925082	44.818337	16/08/2015	230	22,4	28,7	17,5	0,0
COSTA VESCOVATO	8.925082	44.818337	17/08/2015	230	24,8	30,0	20,1	0,0
COSTA VESCOVATO	8.925082	44.818337	18/08/2015	230	23,0	27,6	19,1	0,8
COSTA VESCOVATO	8.925082	44.818337	19/08/2015	230	22,5	28,0	18,0	0,0
COSTA VESCOVATO	8.925082	44.818337	20/08/2015	230	23,8	31,8	16,7	0,0
COSTA VESCOVATO	8.925082	44.818337	21/08/2015	230	23,2	30,3	18,0	0,0
COSTA VESCOVATO	8.925082	44.818337	22/08/2015	230	23,9	31,1	17,4	0,0
COSTA VESCOVATO	8.925082	44.818337	23/08/2015	230	21,1	24,1	18,8	1,8
COSTA VESCOVATO	8.925082	44.818337	24/08/2015	230	20,0	23,0	18,0	6,0
COSTA VESCOVATO	8.925082	44.818337	25/08/2015	230	22,6	29,0	18,9	0,0
COSTA VESCOVATO	8.925082	44.818337	26/08/2015	230	23,1	30,3	17,2	0,0
COSTA VESCOVATO	8.925082	44.818337	27/08/2015	230	24,3	32,2	18,1	0,0
COSTA VESCOVATO	8.925082	44.818337	28/08/2015	230	26,3	34,5	18,7	0,0
COSTA VESCOVATO	8.925082	44.818337	29/08/2015	230	27,5	35,0	20,5	0,0
COSTA VESCOVATO	8.925082	44.818337	30/08/2015	230	27,6	35,5	21,1	0,0
COSTA VESCOVATO	8.925082	44.818337	31/08/2015	230	27,3	35,5	20,7	0,0
COSTA VESCOVATO	8.925082	44.818337	01/09/2015	230	26,2	32,2	21,6	0,0
COSTA VESCOVATO	8.925082	44.818337	02/09/2015	230	25,9	32,6	21,0	0,0
COSTA VESCOVATO	8.925082	44.818337	03/09/2015	230	24,4	28,8	19,9	0,0
COSTA VESCOVATO	8.925082	44.818337	04/09/2015	230	23,5	28,3	19,5	0,0
COSTA VESCOVATO	8.925082	44.818337	05/09/2015	230	22,1	27,3	16,8	3,4
COSTA VESCOVATO	8.925082	44.818337	06/09/2015	230	19,9	27,9	11,2	0,0
COSTA VESCOVATO	8.925082	44.818337	07/09/2015	230	20,0	28,3	11,3	0,0
COSTA VESCOVATO	8.925082	44.818337	08/09/2015	230	19,6	27,8	11,4	0,0
COSTA VESCOVATO	8.925082	44.818337	09/09/2015	230	19,6	28,0	10,8	0,0
COSTA VESCOVATO	8.925082	44.818337	10/09/2015	230	19,9	27,2	14,2	0,0
COSTA VESCOVATO	8.925082	44.818337	11/09/2015	230	20,4	25,7	17,0	0,0
COSTA VESCOVATO	8.925082	44.818337	12/09/2015	230	20,5	25,5	15,7	0,0
COSTA VESCOVATO	8.925082	44.818337	13/09/2015	230	17,5	20,6	15,2	21,8
COSTA VESCOVATO	8.925082	44.818337	14/09/2015	230	21,7	27,8	16,7	2,2
COSTA VESCOVATO	8.925082	44.818337	15/09/2015	230	22,6	25,1	19,4	0,0
COSTA VESCOVATO	8.925082	44.818337	16/09/2015	230	19,4	24,8	17,2	0,2
COSTA VESCOVATO	8.925082	44.818337	17/09/2015	230	22,1	29,6	16,7	0,0
COSTA VESCOVATO	8.925082	44.818337	18/09/2015	230	23,5	27,9	17,8	0,0
COSTA VESCOVATO	8.925082	44.818337	19/09/2015	230	20,4	28,3	14,3	5,2
COSTA VESCOVATO	8.925082	44.818337	20/09/2015	230	19,6	27,9	13,2	0,2
COSTA VESCOVATO	8.925082	44.818337	21/09/2015	230	19,0	27,7	10,8	0,0
COSTA VESCOVATO	8.925082	44.818337	22/09/2015	230	19,1	22,7	15,1	0,0
COSTA VESCOVATO	8.925082	44.818337	23/09/2015	230	14,6	18,1	11,0	9,8
COSTA VESCOVATO	8.925082	44.818337	24/09/2015	230	15,4	23,1	8,2	0,0
COSTA VESCOVATO	8.925082	44.818337	25/09/2015	230	18,1	28,5	10,4	0,0
COSTA VESCOVATO	8.925082	44.818337	26/09/2015	230	17,9	26,6	12,6	0,0
COSTA VESCOVATO	8.925082	44.818337	27/09/2015	230	16,8	22,7	12,2	0,2
COSTA VESCOVATO	8.925082	44.818337	28/09/2015	230	15,3	21,7	9,9	0,0
COSTA VESCOVATO	8.925082	44.818337	29/09/2015	230	14,1	20,2	9,6	0,0
COSTA VESCOVATO	8.925082	44.818337	30/09/2015	230	13,2	21,1	5,8	0,0
CASTAGNOLE MONFERRATO	8.302648	44.965534	01/05/2015	220	13,3	17,9	10,2	0,0
CASTAGNOLE MONFERRATO	8.302648	44.965534	02/05/2015	220	16,1	23,5	11,5	0,0
CASTAGNOLE MONFERRATO	8.302648	44.965534	03/05/2015	220	15,7	19,7	13,0	0,0
CASTAGNOLE MONFERRATO	8.302648	44.965534	04/05/2015	220	17,2	22,0	13,4	0,4
CASTAGNOLE MONFERRATO	8.302648	44.965534	05/05/2015	220	18,3	23,8	14,5	0,0
CASTAGNOLE MONFERRATO	8.302648	44.965534	06/05/2015	220	18,9	26,2	14,2	0,4
CASTAGNOLE MONFERRATO	8.302648	44.965534	07/05/2015	220	18,7	24,8	12,3	0,0
CASTAGNOLE MONFERRATO	8.302648	44.965534	08/05/2015	220	17,7	24,5	13,3	4,6
CASTAGNOLE MONFERRATO	8.302648	44.965534	09/05/2015	220	19,5	27,5	11,1	0,0
CASTAGNOLE MONFERRATO	8.302648	44.965534	10/05/2015	220	21,2	29,2	13,1	0,0
CASTAGNOLE MONFERRATO	8.302648	44.965534	11/05/2015	220	20,9	27,7	13,5	0,0
CASTAGNOLE MONFERRATO	8.302648	44.965534	12/05/2015	220	20,9	27,7	14,8	0,0
CASTAGNOLE MONFERRATO	8.302648	44.965534	13/05/2015	220	19,7	26,4	14,5	0,0
CASTAGNOLE MONFERRATO	8.302648	44.965534	14/05/2015	220	19,2	26,4	13,1	0,0
CASTAGNOLE MONFERRATO	8.302648	44.965534	15/05/2015	220	17,4	22,7	11,9	0,0
CASTAGNOLE MONFERRATO	8.302648	44.965534	16/05/2015	220	17,6	25,8	10,1	6,4
CASTAGNOLE MONFERRATO	8.302648	44.965534	17/05/2015	220	21,2	27,9	15,1	0,0
CASTAGNOLE MONFERRATO	8.302648	44.965534	18/05/2015	220	21,3	27,6	15,3	0,0
CASTAGNOLE MONFERRATO	8.302648	44.965534	19/05/2015	220	18,0	24,8	14,2	0,4
CASTAGNOLE MONFERRATO	8.302648	44.965534	20/05/2015	220	14,9	22,6	9,0	23,6
CASTAGNOLE MONFERRATO	8.302648	44.965534	21/05/2015	220	11,0	15,5	7,9	3,8
CASTAGNOLE MONFERRATO	8.302648	44.965534	22/05/2015	220	15,1	23,2	9,0	0,0
CASTAGNOLE MONFERRATO	8.302648	44.965534	23/05/2015	220	15,0	22,4	10,5	0,4
CASTAGNOLE MONFERRATO	8.302648	44.965534	24/05/2015	220	16,6	24,1	9,7	0,0
CASTAGNOLE MONFERRATO	8.302648	44.965534	25/05/2015	220	18,8	26,3	14,2	0,0
CASTAGNOLE MONFERRATO	8.302648	44.965534	26/05/2015	220	17,6	23,7	11,6	8,0
CASTAGNOLE MONFERRATO	8.302648	44.965534	27/05/2015	220	18,1	25,0	11,3	0,0
CASTAGNOLE MONFERRATO	8.302648	44.965534	28/05/2015	220	17,4	24,7	11,0	0,0
CASTAGNOLE MONFERRATO	8.302648	44.965534	29/05/2015	220	17,7	25,0	11,8	0,8
CASTAGNOLE MONFERRATO	8.302648	44.965534	30/05/2015	220	18,0	24,1	12,9	0,0
CASTAGNOLE MONFERRATO	8.302648	44.965534	31/05/2015	220	18,8	25,3	12,6	0,0
CASTAGNOLE MONFERRATO	8.302648	44.965534	01/06/2015	220	20,6	27,6	15,3	0,0
CASTAGNOLE MONFERRATO	8.302648	44.965534	02/06/2015	220	21,5	29,3	14,0	0,0
CASTAGNOLE MONFERRATO	8.302648	44.965534	03/06/2015	220	24,0	32,1	15,4	0,0
CASTAGNOLE MONFERRATO	8.302648	44.965534	04/06/2015	220	25,6	33,2	17,9	0,0
CASTAGNOLE MONFERRATO	8.302648	44.965534	05/06/2015	220	26,5	33,8	19,7	0,0
CASTAGNOLE MONFERRATO	8.302648	44.965534	06/06/2015	220	26,3	33,3	20,8	0,0
CASTAGNOLE MONFERRATO	8.302648	44.965534	07/06/2015	220	25,7	33,4	18,7	0,4
CASTAGNOLE MONFERRATO	8.302648	44.965534	08/06/2015	220	24,0	31,2	18,8	0,0
CASTAGNOLE MONFERRATO	8.302648	44.965534	09/06/2015	220	20,8	26,4	17,2	0,0
CASTAGNOLE MONFERRATO	8.302648	44.965534	10/06/2015	220	20,9	27,2	15,9	0,4
CASTAGNOLE MONFERRATO	8.302648	44.965534	11/06/2015	220	22,9	30,8	15,8	1,8
CASTAGNOLE MONFERRATO	8.302648	44.965534	12/06/2015	220	20,1	24,9	16,1	11,0
CASTAGNOLE MONFERRATO	8.302648	44.965534	13/06/2015	220	18,6	24,5	14,3	13,0
CASTAGNOLE MONFERRATO	8.302648	44.965534	14/06/2015	220	18,6	21,2	16,6	15,6
CASTAGNOLE MONFERRATO	8.302648	44.965534	15/06/2015	220	20,1	26,5	16,0	0,2
CASTAGNOLE MONFERRATO	8.302648	44.965534	16/06/2015	220	19,2	26,0	15,7	4,0
CASTAGNOLE MONFERRATO	8.302648	44.965534	17/06/2015	220	20,4	27,6	14,8	0,2
CASTAGNOLE MONFERRATO	8.302648	44.965534	18/06/2015	220	21,9	29,0	15,8	0,0
CASTAGNOLE MONFERRATO	8.302648	44.965534	19/06/2015	220	22,8	29,7	16,1	0,0
CASTAGNOLE MONFERRATO	8.302648	44.965534	20/06/2015	220	21,5	28,0	16,2	0,0
CASTAGNOLE MONFERRATO	8.302648	44.965534	21/06/2015	220	20,6	26,2	14,4	0,0
CASTAGNOLE MONFERRATO	8.302648	44.965534	22/06/2015	220	20,5	27,1	15,2	0,0
CASTAGNOLE MONFERRATO	8.302648	44.965534	23/06/2015	220	22,0	27,8	16,9	0,0
CASTAGNOLE MONFERRATO	8.302648	44.965534	24/06/2015	220	19,9	26,6	14,0	0,0
CASTAGNOLE MONFERRATO	8.302648	44.965534	25/06/2015	220	20,9	27,4	14,7	0,0
CASTAGNOLE MONFERRATO	8.302648	44.965534	26/06/2015	220	22,8	30,3	14,9	0,0
CASTAGNOLE MONFERRATO	8.302648	44.965534	27/06/2015	220	23,9	31,0	17,3	0,0
CASTAGNOLE MONFERRATO	8.302648	44.965534	28/06/2015	220	24,5	32,2	17,2	0,0
CASTAGNOLE MONFERRATO	8.302648	44.965534	29/06/2015	220	24,3	31,1	19,1	0,0
CASTAGNOLE MONFERRATO	8.302648	44.965534	30/06/2015	220	24,7	31,1	19,4	0,0
CASTAGNOLE MONFERRATO	8.302648	44.965534	01/07/2015	220	26,5	33,3	20,7	0,0
CASTAGNOLE MONFERRATO	8.302648	44.965534	02/07/2015	220	27,2	34,1	21,0	0,2
CASTAGNOLE MONFERRATO	8.302648	44.965534	03/07/2015	220	27,2	34,8	19,4	0,0
CASTAGNOLE MONFERRATO	8.302648	44.965534	04/07/2015	220	27,4	34,7	21,0	0,0
CASTAGNOLE MONFERRATO	8.302648	44.965534	05/07/2015	220	28,4	35,3	22,9	0,0
CASTAGNOLE MONFERRATO	8.302648	44.965534	06/07/2015	220	28,8	36,0	22,6	0,0
CASTAGNOLE MONFERRATO	8.302648	44.965534	07/07/2015	220	28,2	35,6	22,4	0,0
CASTAGNOLE MONFERRATO	8.302648	44.965534	08/07/2015	220	26,5	32,2	22,4	0,0
CASTAGNOLE MONFERRATO	8.302648	44.965534	09/07/2015	220	25,5	31,8	20,3	0,0
CASTAGNOLE MONFERRATO	8.302648	44.965534	10/07/2015	220	24,3	30,1	19,1	0,0
CASTAGNOLE MONFERRATO	8.302648	44.965534	11/07/2015	220	25,7	33,6	18,4	0,0
CASTAGNOLE MONFERRATO	8.302648	44.965534	12/07/2015	220	26,6	34,2	19,6	0,0
CASTAGNOLE MONFERRATO	8.302648	44.965534	13/07/2015	220	26,7	34,6	20,3	0,0
CASTAGNOLE MONFERRATO	8.302648	44.965534	14/07/2015	220	27,4	34,8	20,6	0,0
CASTAGNOLE MONFERRATO	8.302648	44.965534	15/07/2015	220	28,0	35,3	21,2	0,0
CASTAGNOLE MONFERRATO	8.302648	44.965534	16/07/2015	220	28,2	35,6	22,3	0,0
CASTAGNOLE MONFERRATO	8.302648	44.965534	17/07/2015	220	27,7	36,2	21,6	0,0
CASTAGNOLE MONFERRATO	8.302648	44.965534	18/07/2015	220	27,5	35,6	20,5	0,0
CASTAGNOLE MONFERRATO	8.302648	44.965534	19/07/2015	220	26,8	34,5	19,9	0,0
CASTAGNOLE MONFERRATO	8.302648	44.965534	20/07/2015	220	27,8	35,3	21,4	0,0
CASTAGNOLE MONFERRATO	8.302648	44.965534	21/07/2015	220	29,1	36,8	21,6	0,0
CASTAGNOLE MONFERRATO	8.302648	44.965534	22/07/2015	220	29,1	37,1	23,0	0,0
CASTAGNOLE MONFERRATO	8.302648	44.965534	23/07/2015	220	27,3	35,7	21,4	0,0
CASTAGNOLE MONFERRATO	8.302648	44.965534	24/07/2015	220	25,5	33,3	20,4	14,4
CASTAGNOLE MONFERRATO	8.302648	44.965534	25/07/2015	220	25,4	31,8	19,7	0,0
CASTAGNOLE MONFERRATO	8.302648	44.965534	26/07/2015	220	24,9	30,5	20,4	0,0
CASTAGNOLE MONFERRATO	8.302648	44.965534	27/07/2015	220	25,5	34,0	18,4	0,0
CASTAGNOLE MONFERRATO	8.302648	44.965534	28/07/2015	220	25,0	32,8	19,1	0,0
CASTAGNOLE MONFERRATO	8.302648	44.965534	29/07/2015	220	24,9	32,9	19,4	4,4
CASTAGNOLE MONFERRATO	8.302648	44.965534	30/07/2015	220	23,7	29,6	19,1	6,6
CASTAGNOLE MONFERRATO	8.302648	44.965534	31/07/2015	220	22,0	27,0	17,9	1,4
CASTAGNOLE MONFERRATO	8.302648	44.965534	01/08/2015	220	18,3	21,4	15,6	1,4
CASTAGNOLE MONFERRATO	8.302648	44.965534	02/08/2015	220	21,7	30,9	13,8	0,2
CASTAGNOLE MONFERRATO	8.302648	44.965534	03/08/2015	220	25,0	33,2	17,4	0,0
CASTAGNOLE MONFERRATO	8.302648	44.965534	04/08/2015	220	26,3	33,6	20,3	0,0
CASTAGNOLE MONFERRATO	8.302648	44.965534	05/08/2015	220	27,5	34,8	21,0	0,0
CASTAGNOLE MONFERRATO	8.302648	44.965534	06/08/2015	220	29,1	36,4	22,9	0,0
CASTAGNOLE MONFERRATO	8.302648	44.965534	07/08/2015	220	29,3	37,3	22,7	0,0
CASTAGNOLE MONFERRATO	8.302648	44.965534	08/08/2015	220	29,0	37,1	22,2	0,0
CASTAGNOLE MONFERRATO	8.302648	44.965534	09/08/2015	220	25,3	31,0	19,5	9,6
CASTAGNOLE MONFERRATO	8.302648	44.965534	10/08/2015	220	22,2	26,8	18,7	10,6
CASTAGNOLE MONFERRATO	8.302648	44.965534	11/08/2015	220	26,2	34,2	19,8	0,0
CASTAGNOLE MONFERRATO	8.302648	44.965534	12/08/2015	220	27,0	35,8	19,6	0,0
CASTAGNOLE MONFERRATO	8.302648	44.965534	13/08/2015	220	27,1	35,1	20,1	0,0
CASTAGNOLE MONFERRATO	8.302648	44.965534	14/08/2015	220	22,8	29,7	18,7	0,0
CASTAGNOLE MONFERRATO	8.302648	44.965534	15/08/2015	220	18,5	23,9	14,5	76,0
CASTAGNOLE MONFERRATO	8.302648	44.965534	16/08/2015	220	20,0	27,3	12,9	0,0
CASTAGNOLE MONFERRATO	8.302648	44.965534	17/08/2015	220	21,5	29,7	15,0	0,2
CASTAGNOLE MONFERRATO	8.302648	44.965534	18/08/2015	220	20,0	27,7	16,3	10,2
CASTAGNOLE MONFERRATO	8.302648	44.965534	19/08/2015	220	19,8	26,6	14,5	8,0
CASTAGNOLE MONFERRATO	8.302648	44.965534	20/08/2015	220	22,0	29,6	15,1	0,0
CASTAGNOLE MONFERRATO	8.302648	44.965534	21/08/2015	220	21,5	28,3	16,0	0,0
CASTAGNOLE MONFERRATO	8.302648	44.965534	22/08/2015	220	21,6	28,7	16,1	0,0
CASTAGNOLE MONFERRATO	8.302648	44.965534	23/08/2015	220	17,2	20,9	14,6	3,8
CASTAGNOLE MONFERRATO	8.302648	44.965534	24/08/2015	220	17,2	20,3	14,6	9,8
CASTAGNOLE MONFERRATO	8.302648	44.965534	25/08/2015	220	20,3	27,9	15,1	0,0
CASTAGNOLE MONFERRATO	8.302648	44.965534	26/08/2015	220	22,2	29,7	15,4	0,0
CASTAGNOLE MONFERRATO	8.302648	44.965534	27/08/2015	220	23,7	31,2	17,1	0,0
CASTAGNOLE MONFERRATO	8.302648	44.965534	28/08/2015	220	24,7	32,3	18,1	0,0
CASTAGNOLE MONFERRATO	8.302648	44.965534	29/08/2015	220	25,7	33,5	18,9	0,0
CASTAGNOLE MONFERRATO	8.302648	44.965534	30/08/2015	220	26,0	34,1	19,3	0,0
CASTAGNOLE MONFERRATO	8.302648	44.965534	31/08/2015	220	25,3	33,2	18,0	0,0
CASTAGNOLE MONFERRATO	8.302648	44.965534	01/09/2015	220	22,3	29,7	18,0	14,0
CASTAGNOLE MONFERRATO	8.302648	44.965534	02/09/2015	220	22,1	29,9	16,3	0,0
CASTAGNOLE MONFERRATO	8.302648	44.965534	03/09/2015	220	20,5	25,1	16,6	3,4
CASTAGNOLE MONFERRATO	8.302648	44.965534	04/09/2015	220	19,9	26,3	14,6	0,0
CASTAGNOLE MONFERRATO	8.302648	44.965534	05/09/2015	220	20,6	29,0	15,2	0,2
CASTAGNOLE MONFERRATO	8.302648	44.965534	06/09/2015	220	19,0	25,9	12,6	0,0
CASTAGNOLE MONFERRATO	8.302648	44.965534	07/09/2015	220	18,5	26,1	13,1	0,0
CASTAGNOLE MONFERRATO	8.302648	44.965534	08/09/2015	220	18,6	25,7	13,0	0,0
CASTAGNOLE MONFERRATO	8.302648	44.965534	09/09/2015	220	18,5	25,7	12,4	0,0
CASTAGNOLE MONFERRATO	8.302648	44.965534	10/09/2015	220	18,1	24,5	13,9	0,4
CASTAGNOLE MONFERRATO	8.302648	44.965534	11/09/2015	220	16,8	21,3	12,6	1,0
CASTAGNOLE MONFERRATO	8.302648	44.965534	12/09/2015	220	18,1	22,7	14,5	0,4
CASTAGNOLE MONFERRATO	8.302648	44.965534	13/09/2015	220	16,4	19,5	14,3	31,6
CASTAGNOLE MONFERRATO	8.302648	44.965534	14/09/2015	220	18,6	23,9	14,5	2,2
CASTAGNOLE MONFERRATO	8.302648	44.965534	15/09/2015	220	19,0	23,6	15,7	0,0
CASTAGNOLE MONFERRATO	8.302648	44.965534	16/09/2015	220	16,3	17,7	14,8	0,8
CASTAGNOLE MONFERRATO	8.302648	44.965534	17/09/2015	220	19,6	26,1	15,4	0,0
CASTAGNOLE MONFERRATO	8.302648	44.965534	18/09/2015	220	19,8	27,9	14,6	0,2
CASTAGNOLE MONFERRATO	8.302648	44.965534	19/09/2015	220	19,8	28,7	13,4	0,2
CASTAGNOLE MONFERRATO	8.302648	44.965534	20/09/2015	220	18,8	27,5	11,3	0,0
CASTAGNOLE MONFERRATO	8.302648	44.965534	21/09/2015	220	18,2	26,6	11,7	0,0
CASTAGNOLE MONFERRATO	8.302648	44.965534	22/09/2015	220	16,6	21,7	13,2	0,0
CASTAGNOLE MONFERRATO	8.302648	44.965534	23/09/2015	220	14,1	17,7	10,7	0,0
CASTAGNOLE MONFERRATO	8.302648	44.965534	24/09/2015	220	17,0	27,2	7,6	0,0
CASTAGNOLE MONFERRATO	8.302648	44.965534	25/09/2015	220	17,4	27,7	9,5	0,0
CASTAGNOLE MONFERRATO	8.302648	44.965534	26/09/2015	220	17,7	25,6	12,1	0,0
CASTAGNOLE MONFERRATO	8.302648	44.965534	27/09/2015	220	16,7	21,8	12,6	0,0
CASTAGNOLE MONFERRATO	8.302648	44.965534	28/09/2015	220	15,7	21,2	12,7	0,0
CASTAGNOLE MONFERRATO	8.302648	44.965534	29/09/2015	220	13,8	18,7	10,6	0,0
CASTAGNOLE MONFERRATO	8.302648	44.965534	30/09/2015	220	13,5	20,5	7,1	0,0
LA MORRA	7.900304	44.641800	01/05/2015	326	13,6	17,4	9,2	0,0
LA MORRA	7.900304	44.641800	02/05/2015	326	15,6	21,3	11,6	0,0
LA MORRA	7.900304	44.641800	03/05/2015	326	15,5	17,6	13,2	0,0
LA MORRA	7.900304	44.641800	04/05/2015	326	16,9	20,9	14,0	0,0
LA MORRA	7.900304	44.641800	05/05/2015	326	17,5	21,5	14,2	0,0
LA MORRA	7.900304	44.641800	06/05/2015	326	18,7	24,0	14,4	0,0
LA MORRA	7.900304	44.641800	07/05/2015	326	18,8	23,5	13,4	0,0
LA MORRA	7.900304	44.641800	08/05/2015	326	17,6	23,5	14,0	12,2
LA MORRA	7.900304	44.641800	09/05/2015	326	19,0	25,6	12,3	0,0
LA MORRA	7.900304	44.641800	10/05/2015	326	19,9	25,4	13,5	0,0
LA MORRA	7.900304	44.641800	11/05/2015	326	20,4	25,8	13,9	0,0
LA MORRA	7.900304	44.641800	12/05/2015	326	20,0	24,4	15,4	0,0
LA MORRA	7.900304	44.641800	13/05/2015	326	19,6	24,6	14,4	0,0
LA MORRA	7.900304	44.641800	14/05/2015	326	19,1	26,0	12,9	0,0
LA MORRA	7.900304	44.641800	15/05/2015	326	16,4	22,2	11,2	0,0
LA MORRA	7.900304	44.641800	16/05/2015	326	17,2	24,8	10,0	0,0
LA MORRA	7.900304	44.641800	17/05/2015	326	20,5	26,4	14,4	0,0
LA MORRA	7.900304	44.641800	18/05/2015	326	20,8	26,3	15,9	0,0
LA MORRA	7.900304	44.641800	19/05/2015	326	17,8	23,2	14,3	2,0
LA MORRA	7.900304	44.641800	20/05/2015	326	14,9	21,1	8,9	22,4
LA MORRA	7.900304	44.641800	21/05/2015	326	9,6	13,9	7,1	8,0
LA MORRA	7.900304	44.641800	22/05/2015	326	15,5	21,9	9,2	0,0
LA MORRA	7.900304	44.641800	23/05/2015	326	15,6	21,5	11,6	1,6
LA MORRA	7.900304	44.641800	24/05/2015	326	16,9	22,8	11,1	0,4
LA MORRA	7.900304	44.641800	25/05/2015	326	18,8	24,3	14,9	0,0
LA MORRA	7.900304	44.641800	26/05/2015	326	17,3	22,8	13,5	3,4
LA MORRA	7.900304	44.641800	27/05/2015	326	17,8	22,8	12,1	0,0
LA MORRA	7.900304	44.641800	28/05/2015	326	16,9	23,5	9,7	0,0
LA MORRA	7.900304	44.641800	29/05/2015	326	17,4	22,6	13,0	0,0
LA MORRA	7.900304	44.641800	30/05/2015	326	17,7	22,7	12,8	0,0
LA MORRA	7.900304	44.641800	31/05/2015	326	18,2	23,5	13,0	0,2
LA MORRA	7.900304	44.641800	01/06/2015	326	19,9	25,9	14,8	0,0
LA MORRA	7.900304	44.641800	02/06/2015	326	21,2	27,9	15,1	0,0
LA MORRA	7.900304	44.641800	03/06/2015	326	23,3	30,0	16,3	0,0
LA MORRA	7.900304	44.641800	04/06/2015	326	24,9	31,3	17,2	0,0
LA MORRA	7.900304	44.641800	05/06/2015	326	25,6	32,5	19,2	0,0
LA MORRA	7.900304	44.641800	06/06/2015	326	26,1	34,0	19,9	0,0
LA MORRA	7.900304	44.641800	07/06/2015	326	24,8	31,1	18,4	0,0
LA MORRA	7.900304	44.641800	08/06/2015	326	23,1	29,6	17,4	1,6
LA MORRA	7.900304	44.641800	09/06/2015	326	19,0	25,5	15,9	4,2
LA MORRA	7.900304	44.641800	10/06/2015	326	19,9	24,9	15,1	0,0
LA MORRA	7.900304	44.641800	11/06/2015	326	21,4	28,4	15,2	0,0
LA MORRA	7.900304	44.641800	12/06/2015	326	19,2	22,8	16,2	11,8
LA MORRA	7.900304	44.641800	13/06/2015	326	17,8	22,8	14,0	8,2
LA MORRA	7.900304	44.641800	14/06/2015	326	18,7	25,0	16,6	5,6
LA MORRA	7.900304	44.641800	15/06/2015	326	19,4	24,8	16,3	1,6
LA MORRA	7.900304	44.641800	16/06/2015	326	18,9	25,2	15,5	2,6
LA MORRA	7.900304	44.641800	17/06/2015	326	20,0	25,4	14,0	0,0
LA MORRA	7.900304	44.641800	18/06/2015	326	21,3	27,6	14,3	0,0
LA MORRA	7.900304	44.641800	19/06/2015	326	22,3	28,2	17,4	1,6
LA MORRA	7.900304	44.641800	20/06/2015	326	20,7	25,9	15,9	0,0
LA MORRA	7.900304	44.641800	21/06/2015	326	20,3	27,4	14,5	0,0
LA MORRA	7.900304	44.641800	22/06/2015	326	20,6	27,0	15,5	0,0
LA MORRA	7.900304	44.641800	23/06/2015	326	21,1	26,8	15,6	0,0
LA MORRA	7.900304	44.641800	24/06/2015	326	18,9	25,2	14,5	0,0
LA MORRA	7.900304	44.641800	25/06/2015	326	20,1	26,0	12,8	0,0
LA MORRA	7.900304	44.641800	26/06/2015	326	22,2	28,7	15,3	0,0
LA MORRA	7.900304	44.641800	27/06/2015	326	23,3	30,0	16,4	0,0
LA MORRA	7.900304	44.641800	28/06/2015	326	23,6	30,2	16,2	0,0
LA MORRA	7.900304	44.641800	29/06/2015	326	24,1	29,3	19,4	0,0
LA MORRA	7.900304	44.641800	30/06/2015	326	24,7	29,8	20,1	0,0
LA MORRA	7.900304	44.641800	01/07/2015	326	25,8	32,0	20,2	0,0
LA MORRA	7.900304	44.641800	02/07/2015	326	26,6	32,8	20,8	0,0
LA MORRA	7.900304	44.641800	03/07/2015	326	27,1	32,8	22,0	11,2
LA MORRA	7.900304	44.641800	04/07/2015	326	26,5	33,0	19,0	0,8
LA MORRA	7.900304	44.641800	05/07/2015	326	27,5	33,5	21,3	0,0
LA MORRA	7.900304	44.641800	06/07/2015	326	28,0	32,9	23,2	0,0
LA MORRA	7.900304	44.641800	07/07/2015	326	27,6	33,9	22,3	0,0
LA MORRA	7.900304	44.641800	08/07/2015	326	26,2	30,3	22,0	0,0
LA MORRA	7.900304	44.641800	09/07/2015	326	25,0	30,3	19,6	0,0
LA MORRA	7.900304	44.641800	10/07/2015	326	23,4	29,5	18,7	0,0
LA MORRA	7.900304	44.641800	11/07/2015	326	24,8	32,9	17,5	0,0
LA MORRA	7.900304	44.641800	12/07/2015	326	25,8	32,4	19,1	0,0
LA MORRA	7.900304	44.641800	13/07/2015	326	26,5	34,0	20,3	0,0
LA MORRA	7.900304	44.641800	14/07/2015	326	26,8	33,4	20,8	0,0
LA MORRA	7.900304	44.641800	15/07/2015	326	27,1	33,1	21,5	0,0
LA MORRA	7.900304	44.641800	16/07/2015	326	27,7	34,1	22,7	0,0
LA MORRA	7.900304	44.641800	17/07/2015	326	27,1	35,2	20,9	0,6
LA MORRA	7.900304	44.641800	18/07/2015	326	25,9	34,0	19,4	0,0
LA MORRA	7.900304	44.641800	19/07/2015	326	26,4	33,1	20,2	0,0
LA MORRA	7.900304	44.641800	20/07/2015	326	27,4	33,4	22,2	0,0
LA MORRA	7.900304	44.641800	21/07/2015	326	28,5	36,5	21,5	0,0
LA MORRA	7.900304	44.641800	22/07/2015	326	28,2	36,2	22,3	0,0
LA MORRA	7.900304	44.641800	23/07/2015	326	27,4	34,0	20,8	0,0
LA MORRA	7.900304	44.641800	24/07/2015	326	26,5	33,6	21,0	0,0
LA MORRA	7.900304	44.641800	25/07/2015	326	25,0	31,2	19,2	0,0
LA MORRA	7.900304	44.641800	26/07/2015	326	23,9	30,0	18,8	0,0
LA MORRA	7.900304	44.641800	27/07/2015	326	25,0	31,7	18,0	0,0
LA MORRA	7.900304	44.641800	28/07/2015	326	24,7	31,2	19,4	0,0
LA MORRA	7.900304	44.641800	29/07/2015	326	25,2	32,2	18,3	0,0
LA MORRA	7.900304	44.641800	30/07/2015	326	23,6	27,9	19,4	0,0
LA MORRA	7.900304	44.641800	31/07/2015	326	21,2	26,5	17,6	0,0
LA MORRA	7.900304	44.641800	01/08/2015	326	17,9	20,0	15,5	2,0
LA MORRA	7.900304	44.641800	02/08/2015	326	21,6	29,1	13,6	0,0
LA MORRA	7.900304	44.641800	03/08/2015	326	24,6	32,3	17,5	0,0
LA MORRA	7.900304	44.641800	04/08/2015	326	25,4	31,5	19,1	0,0
LA MORRA	7.900304	44.641800	05/08/2015	326	27,1	33,8	21,0	0,0
LA MORRA	7.900304	44.641800	06/08/2015	326	28,6	35,2	22,8	0,0
LA MORRA	7.900304	44.641800	07/08/2015	326	28,5	35,5	22,7	0,0
LA MORRA	7.900304	44.641800	08/08/2015	326	28,2	35,4	22,2	0,0
LA MORRA	7.900304	44.641800	09/08/2015	326	23,1	30,4	17,4	12,2
LA MORRA	7.900304	44.641800	10/08/2015	326	20,0	23,9	18,0	2,8
LA MORRA	7.900304	44.641800	11/08/2015	326	25,0	32,0	19,3	0,2
LA MORRA	7.900304	44.641800	12/08/2015	326	26,5	34,7	19,3	0,0
LA MORRA	7.900304	44.641800	13/08/2015	326	25,2	33,5	20,2	3,2
LA MORRA	7.900304	44.641800	14/08/2015	326	22,1	27,6	17,9	0,0
LA MORRA	7.900304	44.641800	15/08/2015	326	17,9	23,2	15,7	13,4
LA MORRA	7.900304	44.641800	16/08/2015	326	19,2	25,7	13,2	0,0
LA MORRA	7.900304	44.641800	17/08/2015	326	20,8	27,2	13,9	0,0
LA MORRA	7.900304	44.641800	18/08/2015	326	20,0	25,6	14,2	17,6
LA MORRA	7.900304	44.641800	19/08/2015	326	19,0	25,1	13,2	0,2
LA MORRA	7.900304	44.641800	20/08/2015	326	21,1	27,0	14,3	0,0
LA MORRA	7.900304	44.641800	21/08/2015	326	19,7	25,9	16,0	0,0
LA MORRA	7.900304	44.641800	22/08/2015	326	21,2	27,1	16,8	0,0
LA MORRA	7.900304	44.641800	23/08/2015	326	17,0	19,5	14,3	3,0
LA MORRA	7.900304	44.641800	24/08/2015	326	16,5	19,5	13,9	10,8
LA MORRA	7.900304	44.641800	25/08/2015	326	19,9	26,0	13,8	0,2
LA MORRA	7.900304	44.641800	26/08/2015	326	21,3	28,0	14,5	0,0
LA MORRA	7.900304	44.641800	27/08/2015	326	22,7	29,4	16,7	0,0
LA MORRA	7.900304	44.641800	28/08/2015	326	23,9	30,6	17,2	0,0
LA MORRA	7.900304	44.641800	29/08/2015	326	25,3	31,8	19,4	0,0
LA MORRA	7.900304	44.641800	30/08/2015	326	25,1	32,2	18,7	0,0
LA MORRA	7.900304	44.641800	31/08/2015	326	24,3	31,9	17,1	0,0
LA MORRA	7.900304	44.641800	01/09/2015	326	22,9	30,1	17,7	0,0
LA MORRA	7.900304	44.641800	02/09/2015	326	22,3	28,5	17,6	0,0
LA MORRA	7.900304	44.641800	03/09/2015	326	20,7	26,2	16,6	0,0
LA MORRA	7.900304	44.641800	04/09/2015	326	18,8	23,8	15,6	9,4
LA MORRA	7.900304	44.641800	05/09/2015	326	19,2	24,3	14,8	0,0
LA MORRA	7.900304	44.641800	06/09/2015	326	18,2	24,0	12,2	0,0
LA MORRA	7.900304	44.641800	07/09/2015	326	18,2	24,3	11,4	0,0
LA MORRA	7.900304	44.641800	08/09/2015	326	17,9	24,0	12,4	0,0
LA MORRA	7.900304	44.641800	09/09/2015	326	18,0	23,9	11,5	0,0
LA MORRA	7.900304	44.641800	10/09/2015	326	17,9	23,1	12,8	0,2
LA MORRA	7.900304	44.641800	11/09/2015	326	16,7	20,9	14,1	0,0
LA MORRA	7.900304	44.641800	12/09/2015	326	17,3	21,2	13,8	0,0
LA MORRA	7.900304	44.641800	13/09/2015	326	16,0	18,7	14,4	32,6
LA MORRA	7.900304	44.641800	14/09/2015	326	18,7	23,4	14,5	1,2
LA MORRA	7.900304	44.641800	15/09/2015	326	18,4	24,0	15,4	0,0
LA MORRA	7.900304	44.641800	16/09/2015	326	16,4	17,8	14,8	0,0
LA MORRA	7.900304	44.641800	17/09/2015	326	18,4	23,9	15,5	0,2
LA MORRA	7.900304	44.641800	18/09/2015	326	19,0	25,6	12,5	0,2
LA MORRA	7.900304	44.641800	19/09/2015	326	18,2	24,8	13,5	4,8
LA MORRA	7.900304	44.641800	20/09/2015	326	18,0	24,8	11,6	0,0
LA MORRA	7.900304	44.641800	21/09/2015	326	17,5	23,5	9,6	0,0
LA MORRA	7.900304	44.641800	22/09/2015	326	16,5	19,3	13,9	0,0
LA MORRA	7.900304	44.641800	23/09/2015	326	13,5	16,2	10,2	7,2
LA MORRA	7.900304	44.641800	24/09/2015	326	15,3	22,0	9,4	0,0
LA MORRA	7.900304	44.641800	25/09/2015	326	17,7	25,8	9,6	0,0
LA MORRA	7.900304	44.641800	26/09/2015	326	17,1	23,4	12,1	0,0
LA MORRA	7.900304	44.641800	27/09/2015	326	16,3	19,9	12,0	0,0
LA MORRA	7.900304	44.641800	28/09/2015	326	14,5	18,6	11,3	0,0
LA MORRA	7.900304	44.641800	29/09/2015	326	12,3	17,5	8,6	0,0
LA MORRA	7.900304	44.641800	30/09/2015	326	13,3	18,8	7,4	0,0

## Sheet: Summarised_data_Month
2015	CASTAGNOLE MONFERRATO				COSTA VESCOVATO				LA MORRA
Month	Temperature Mean (°C)	Temperature Max (°C)	Temperature Min (°C)	Cumulative rainfall (mm)	Temperature Mean (°C)	Temperature Max (°C)	Temperature Min (°C)	Cumulative rainfall (mm)	Temperature Mean (°C)	Temperature Max (°C)	Temperature Min (°C)	Cumulative rainfall (mm)
May	15,50	24,00	10,50	8,00	18,50	23,50	14,33	4,00	19,50	25,00	12,80	10,00
June	23,33	28,50	14,67	28,00	23,25	29,50	17,17	0,00	19,50	28,67	14,00	0,00
July	25,00	32,33	21,67	0,00	29,00	37,00	23,50	0,00	25,75	32,83	20,40	0,00
August	24,14	31,00	17,50	84,00	21,50	31,00	20,00	7,00	20,20	26,60	18,33	5,00
September	18,33	29,00	15,50	15,00	19,50	28,00	16,33	0,00	17,75	23,50	12,00	0,00
Totale Risultato	21,55	28,58	15,75	135,00	22,50	31,18	18,08	11,00	20,76	28,09	16,31	15,00
