# Supplementary material for: Prevalence of Flavescence Dorée Phytoplasma-Infected Scaphoideus titanus in Different Vineyard Agroecosystems of Northwestern Italy
Source: Insects. 2020 May 13;11(5):301. doi: 10.3390/insects11050301 (PMC7290324; doi:10.3390/insects11050301)
Supplement: Supplementary file 1 [file insects-11-00301-s001.zip › TableS1.xlsx]

## Sheet: Raw_data
From: Rete Agrometeorologica del Piemonte - Regione Piemonte - Assessorato Agricoltura - Settore Fitosanitario
http://www.sistemapiemonte.it/cms/privati/agricoltura/servizi/378-ram-banca-dati-agrometeorologica-consultazione-dati-giornalieri-dati-storici-statistiche
Locality	Longitude	Latitude	Date	Elevation (m.s.l.)	Temperature Mean (°C)	Temperature Max (°C)	Temperature Min (°C)	Cumulative rainfall (mm)
COSTA VESCOVATO	8.925082	44.818337	2015-05-01	230	15.6	18.1	12.6	0
COSTA VESCOVATO	8.925082	44.818337	2015-05-02	230	17.9	23.9	13	0
COSTA VESCOVATO	8.925082	44.818337	2015-05-03	230	17.8	21.1	15	0
COSTA VESCOVATO	8.925082	44.818337	2015-05-04	230	18.6	23.2	14.6	0
COSTA VESCOVATO	8.925082	44.818337	2015-05-05	230	18.9	25.1	14.7	0
COSTA VESCOVATO	8.925082	44.818337	2015-05-06	230	20.1	26.5	15.1	0
COSTA VESCOVATO	8.925082	44.818337	2015-05-07	230	19.5	26.6	13.1	0
COSTA VESCOVATO	8.925082	44.818337	2015-05-08	230	18.6	25.6	12.7	0
COSTA VESCOVATO	8.925082	44.818337	2015-05-09	230	19.5	28.9	11.8	0
COSTA VESCOVATO	8.925082	44.818337	2015-05-10	230	20.6	28.7	13.3	0
COSTA VESCOVATO	8.925082	44.818337	2015-05-11	230	21.6	30.2	14.1	0
COSTA VESCOVATO	8.925082	44.818337	2015-05-12	230	21.4	29.2	14.3	0
COSTA VESCOVATO	8.925082	44.818337	2015-05-13	230	21.8	27.5	17	0
COSTA VESCOVATO	8.925082	44.818337	2015-05-14	230	21.4	26.6	16.8	0
COSTA VESCOVATO	8.925082	44.818337	2015-05-15	230	19.1	23.1	12.9	2.2
COSTA VESCOVATO	8.925082	44.818337	2015-05-16	230	18.1	25.4	13	3.6
COSTA VESCOVATO	8.925082	44.818337	2015-05-17	230	21.5	27.4	15.5	0
COSTA VESCOVATO	8.925082	44.818337	2015-05-18	230	21.4	30	14.5	0
COSTA VESCOVATO	8.925082	44.818337	2015-05-19	230	20.8	25.9	16.7	0
COSTA VESCOVATO	8.925082	44.818337	2015-05-20	230	18.9	23.3	12.7	0
COSTA VESCOVATO	8.925082	44.818337	2015-05-21	230	12.7	17	10.3	6.2
COSTA VESCOVATO	8.925082	44.818337	2015-05-22	230	16.2	22.5	11.3	0.6
COSTA VESCOVATO	8.925082	44.818337	2015-05-23	230	16.4	21.9	12.9	1
COSTA VESCOVATO	8.925082	44.818337	2015-05-24	230	18	24.5	13	0
COSTA VESCOVATO	8.925082	44.818337	2015-05-25	230	19.8	26.5	13.9	0
COSTA VESCOVATO	8.925082	44.818337	2015-05-26	230	18.6	24.8	14.3	3
COSTA VESCOVATO	8.925082	44.818337	2015-05-27	230	19.1	26.8	12.1	0
COSTA VESCOVATO	8.925082	44.818337	2015-05-28	230	19	26.7	10.8	0
COSTA VESCOVATO	8.925082	44.818337	2015-05-29	230	20.2	25.2	13.3	0
COSTA VESCOVATO	8.925082	44.818337	2015-05-30	230	20.3	24.4	16.9	0
COSTA VESCOVATO	8.925082	44.818337	2015-05-31	230	20.7	25.9	15	0
COSTA VESCOVATO	8.925082	44.818337	2015-06-01	230	21.6	29.5	15	0
COSTA VESCOVATO	8.925082	44.818337	2015-06-02	230	22.9	30.9	14	0
COSTA VESCOVATO	8.925082	44.818337	2015-06-03	230	25	33.8	16.7	0
COSTA VESCOVATO	8.925082	44.818337	2015-06-04	230	26.2	34.3	18.2	0
COSTA VESCOVATO	8.925082	44.818337	2015-06-05	230	27.1	35.2	19	0
COSTA VESCOVATO	8.925082	44.818337	2015-06-06	230	25.9	35	19.8	0.8
COSTA VESCOVATO	8.925082	44.818337	2015-06-07	230	26.5	33.5	19.8	0
COSTA VESCOVATO	8.925082	44.818337	2015-06-08	230	24.4	34.1	18	5.6
COSTA VESCOVATO	8.925082	44.818337	2015-06-09	230	21	29.2	17.1	4.8
COSTA VESCOVATO	8.925082	44.818337	2015-06-10	230	22.5	29.2	16.4	0
COSTA VESCOVATO	8.925082	44.818337	2015-06-11	230	24.4	32.8	17.2	0.2
COSTA VESCOVATO	8.925082	44.818337	2015-06-12	230	22.4	27.2	17.8	1.8
COSTA VESCOVATO	8.925082	44.818337	2015-06-13	230	20.1	24	17.5	18.4
COSTA VESCOVATO	8.925082	44.818337	2015-06-14	230	20.4	24.2	17.4	5.2
COSTA VESCOVATO	8.925082	44.818337	2015-06-15	230	21.3	26.4	17	0.4
COSTA VESCOVATO	8.925082	44.818337	2015-06-16	230	21.4	26.5	16.4	18.8
COSTA VESCOVATO	8.925082	44.818337	2015-06-17	230	21.5	27.5	15.8	0
COSTA VESCOVATO	8.925082	44.818337	2015-06-18	230	23.1	31.2	15.7	0
COSTA VESCOVATO	8.925082	44.818337	2015-06-19	230	24.1	31.7	17.7	0
COSTA VESCOVATO	8.925082	44.818337	2015-06-20	230	22.3	29.6	17.2	0
COSTA VESCOVATO	8.925082	44.818337	2015-06-21	230	21	26.6	16.1	0
COSTA VESCOVATO	8.925082	44.818337	2015-06-22	230	22.7	27.9	16.1	0
COSTA VESCOVATO	8.925082	44.818337	2015-06-23	230	24.6	29.3	18.4	0
COSTA VESCOVATO	8.925082	44.818337	2015-06-24	230	21.1	26.7	15.2	0
COSTA VESCOVATO	8.925082	44.818337	2015-06-25	230	21.9	30.1	13.4	0
COSTA VESCOVATO	8.925082	44.818337	2015-06-26	230	24.4	33.4	15.7	0
COSTA VESCOVATO	8.925082	44.818337	2015-06-27	230	25.4	31.9	18.5	0
COSTA VESCOVATO	8.925082	44.818337	2015-06-28	230	25.9	34.8	18.3	0
COSTA VESCOVATO	8.925082	44.818337	2015-06-29	230	26	32.8	18.9	0
COSTA VESCOVATO	8.925082	44.818337	2015-06-30	230	26.7	33.2	20	0
COSTA VESCOVATO	8.925082	44.818337	2015-07-01	230	27.8	35.2	20.4	0
COSTA VESCOVATO	8.925082	44.818337	2015-07-02	230	28.7	36.6	21.6	0
COSTA VESCOVATO	8.925082	44.818337	2015-07-03	230	29.5	36.3	22.5	0
COSTA VESCOVATO	8.925082	44.818337	2015-07-04	230	29.5	36.4	22.9	0
COSTA VESCOVATO	8.925082	44.818337	2015-07-05	230	28.7	35.2	21.4	0
COSTA VESCOVATO	8.925082	44.818337	2015-07-06	230	30.1	36	23.4	0
COSTA VESCOVATO	8.925082	44.818337	2015-07-07	230	29.9	37.2	24	0
COSTA VESCOVATO	8.925082	44.818337	2015-07-08	230	28.7	32.6	24.3	0
COSTA VESCOVATO	8.925082	44.818337	2015-07-09	230	27.1	33.1	20.6	0
COSTA VESCOVATO	8.925082	44.818337	2015-07-10	230	25.9	32.2	19.3	0
COSTA VESCOVATO	8.925082	44.818337	2015-07-11	230	26.6	34.3	18.6	0
COSTA VESCOVATO	8.925082	44.818337	2015-07-12	230	28.1	36.1	20.2	0
COSTA VESCOVATO	8.925082	44.818337	2015-07-13	230	28.9	36.3	22.4	0
COSTA VESCOVATO	8.925082	44.818337	2015-07-14	230	29	36.9	22.6	0
COSTA VESCOVATO	8.925082	44.818337	2015-07-15	230	29.6	37.1	23	0
COSTA VESCOVATO	8.925082	44.818337	2015-07-16	230	30.1	37.2	22.5	0
COSTA VESCOVATO	8.925082	44.818337	2015-07-17	230	29.6	36.6	22.2	0
COSTA VESCOVATO	8.925082	44.818337	2015-07-18	230	29.7	37	23	0
COSTA VESCOVATO	8.925082	44.818337	2015-07-19	230	29	34.2	23.5	0
COSTA VESCOVATO	8.925082	44.818337	2015-07-20	230	30.4	37	25.6	0
COSTA VESCOVATO	8.925082	44.818337	2015-07-21	230	30.2	38	22.7	0
COSTA VESCOVATO	8.925082	44.818337	2015-07-22	230	30.5	38.1	24	0
COSTA VESCOVATO	8.925082	44.818337	2015-07-23	230	30.7	37.7	24.7	0
COSTA VESCOVATO	8.925082	44.818337	2015-07-24	230	28.6	35.8	22.6	0
COSTA VESCOVATO	8.925082	44.818337	2015-07-25	230	27.5	32.4	20.9	1.4
COSTA VESCOVATO	8.925082	44.818337	2015-07-26	230	27.1	33.6	21.6	0
COSTA VESCOVATO	8.925082	44.818337	2015-07-27	230	27.8	34.2	21.3	0
COSTA VESCOVATO	8.925082	44.818337	2015-07-28	230	26.8	33.5	20.5	0
COSTA VESCOVATO	8.925082	44.818337	2015-07-29	230	27.1	32.2	21.3	0
COSTA VESCOVATO	8.925082	44.818337	2015-07-30	230	26.1	30.7	21.1	0
COSTA VESCOVATO	8.925082	44.818337	2015-07-31	230	25.5	30.6	21.9	0
COSTA VESCOVATO	8.925082	44.818337	2015-08-01	230	20.3	22.3	18.6	2.2
COSTA VESCOVATO	8.925082	44.818337	2015-08-02	230	23.7	31	18.3	0.2
COSTA VESCOVATO	8.925082	44.818337	2015-08-03	230	26.3	33.5	19.2	0
COSTA VESCOVATO	8.925082	44.818337	2015-08-04	230	27.6	34.5	20.7	0
COSTA VESCOVATO	8.925082	44.818337	2015-08-05	230	28.8	36.3	22	0
COSTA VESCOVATO	8.925082	44.818337	2015-08-06	230	29.9	37	23	0
COSTA VESCOVATO	8.925082	44.818337	2015-08-07	230	29.9	36.9	22.4	0
COSTA VESCOVATO	8.925082	44.818337	2015-08-08	230	30.3	37.4	23.4	0
COSTA VESCOVATO	8.925082	44.818337	2015-08-09	230	28.6	35.5	24.1	0.2
COSTA VESCOVATO	8.925082	44.818337	2015-08-10	230	23.1	26.8	21	12.6
COSTA VESCOVATO	8.925082	44.818337	2015-08-11	230	27.3	35	21.5	0
COSTA VESCOVATO	8.925082	44.818337	2015-08-12	230	28.4	35.5	21.1	0
COSTA VESCOVATO	8.925082	44.818337	2015-08-13	230	28.8	35.9	21.7	0
COSTA VESCOVATO	8.925082	44.818337	2015-08-14	230	26.5	31.1	21.4	1
COSTA VESCOVATO	8.925082	44.818337	2015-08-15	230	22.6	28.3	17.9	3.2
COSTA VESCOVATO	8.925082	44.818337	2015-08-16	230	22.4	28.7	17.5	0
COSTA VESCOVATO	8.925082	44.818337	2015-08-17	230	24.8	30	20.1	0
COSTA VESCOVATO	8.925082	44.818337	2015-08-18	230	23	27.6	19.1	0.8
COSTA VESCOVATO	8.925082	44.818337	2015-08-19	230	22.5	28	18	0
COSTA VESCOVATO	8.925082	44.818337	2015-08-20	230	23.8	31.8	16.7	0
COSTA VESCOVATO	8.925082	44.818337	2015-08-21	230	23.2	30.3	18	0
COSTA VESCOVATO	8.925082	44.818337	2015-08-22	230	23.9	31.1	17.4	0
COSTA VESCOVATO	8.925082	44.818337	2015-08-23	230	21.1	24.1	18.8	1.8
COSTA VESCOVATO	8.925082	44.818337	2015-08-24	230	20	23	18	6
COSTA VESCOVATO	8.925082	44.818337	2015-08-25	230	22.6	29	18.9	0
COSTA VESCOVATO	8.925082	44.818337	2015-08-26	230	23.1	30.3	17.2	0
COSTA VESCOVATO	8.925082	44.818337	2015-08-27	230	24.3	32.2	18.1	0
COSTA VESCOVATO	8.925082	44.818337	2015-08-28	230	26.3	34.5	18.7	0
COSTA VESCOVATO	8.925082	44.818337	2015-08-29	230	27.5	35	20.5	0
COSTA VESCOVATO	8.925082	44.818337	2015-08-30	230	27.6	35.5	21.1	0
COSTA VESCOVATO	8.925082	44.818337	2015-08-31	230	27.3	35.5	20.7	0
COSTA VESCOVATO	8.925082	44.818337	2015-09-01	230	26.2	32.2	21.6	0
COSTA VESCOVATO	8.925082	44.818337	2015-09-02	230	25.9	32.6	21	0
COSTA VESCOVATO	8.925082	44.818337	2015-09-03	230	24.4	28.8	19.9	0
COSTA VESCOVATO	8.925082	44.818337	2015-09-04	230	23.5	28.3	19.5	0
COSTA VESCOVATO	8.925082	44.818337	2015-09-05	230	22.1	27.3	16.8	3.4
COSTA VESCOVATO	8.925082	44.818337	2015-09-06	230	19.9	27.9	11.2	0
COSTA VESCOVATO	8.925082	44.818337	2015-09-07	230	20	28.3	11.3	0
COSTA VESCOVATO	8.925082	44.818337	2015-09-08	230	19.6	27.8	11.4	0
COSTA VESCOVATO	8.925082	44.818337	2015-09-09	230	19.6	28	10.8	0
COSTA VESCOVATO	8.925082	44.818337	2015-09-10	230	19.9	27.2	14.2	0
COSTA VESCOVATO	8.925082	44.818337	2015-09-11	230	20.4	25.7	17	0
COSTA VESCOVATO	8.925082	44.818337	2015-09-12	230	20.5	25.5	15.7	0
COSTA VESCOVATO	8.925082	44.818337	2015-09-13	230	17.5	20.6	15.2	21.8
COSTA VESCOVATO	8.925082	44.818337	2015-09-14	230	21.7	27.8	16.7	2.2
COSTA VESCOVATO	8.925082	44.818337	2015-09-15	230	22.6	25.1	19.4	0
COSTA VESCOVATO	8.925082	44.818337	2015-09-16	230	19.4	24.8	17.2	0.2
COSTA VESCOVATO	8.925082	44.818337	2015-09-17	230	22.1	29.6	16.7	0
COSTA VESCOVATO	8.925082	44.818337	2015-09-18	230	23.5	27.9	17.8	0
COSTA VESCOVATO	8.925082	44.818337	2015-09-19	230	20.4	28.3	14.3	5.2
COSTA VESCOVATO	8.925082	44.818337	2015-09-20	230	19.6	27.9	13.2	0.2
COSTA VESCOVATO	8.925082	44.818337	2015-09-21	230	19	27.7	10.8	0
COSTA VESCOVATO	8.925082	44.818337	2015-09-22	230	19.1	22.7	15.1	0
COSTA VESCOVATO	8.925082	44.818337	2015-09-23	230	14.6	18.1	11	9.8
COSTA VESCOVATO	8.925082	44.818337	2015-09-24	230	15.4	23.1	8.2	0
COSTA VESCOVATO	8.925082	44.818337	2015-09-25	230	18.1	28.5	10.4	0
COSTA VESCOVATO	8.925082	44.818337	2015-09-26	230	17.9	26.6	12.6	0
COSTA VESCOVATO	8.925082	44.818337	2015-09-27	230	16.8	22.7	12.2	0.2
COSTA VESCOVATO	8.925082	44.818337	2015-09-28	230	15.3	21.7	9.9	0
COSTA VESCOVATO	8.925082	44.818337	2015-09-29	230	14.1	20.2	9.6	0
COSTA VESCOVATO	8.925082	44.818337	2015-09-30	230	13.2	21.1	5.8	0
CASTAGNOLE MONFERRATO	8.302648	44.965534	2015-05-01	220	13.3	17.9	10.2	0
CASTAGNOLE MONFERRATO	8.302648	44.965534	2015-05-02	220	16.1	23.5	11.5	0
CASTAGNOLE MONFERRATO	8.302648	44.965534	2015-05-03	220	15.7	19.7	13	0
CASTAGNOLE MONFERRATO	8.302648	44.965534	2015-05-04	220	17.2	22	13.4	0.4
CASTAGNOLE MONFERRATO	8.302648	44.965534	2015-05-05	220	18.3	23.8	14.5	0
CASTAGNOLE MONFERRATO	8.302648	44.965534	2015-05-06	220	18.9	26.2	14.2	0.4
CASTAGNOLE MONFERRATO	8.302648	44.965534	2015-05-07	220	18.7	24.8	12.3	0
CASTAGNOLE MONFERRATO	8.302648	44.965534	2015-05-08	220	17.7	24.5	13.3	4.6
CASTAGNOLE MONFERRATO	8.302648	44.965534	2015-05-09	220	19.5	27.5	11.1	0
CASTAGNOLE MONFERRATO	8.302648	44.965534	2015-05-10	220	21.2	29.2	13.1	0
CASTAGNOLE MONFERRATO	8.302648	44.965534	2015-05-11	220	20.9	27.7	13.5	0
CASTAGNOLE MONFERRATO	8.302648	44.965534	2015-05-12	220	20.9	27.7	14.8	0
CASTAGNOLE MONFERRATO	8.302648	44.965534	2015-05-13	220	19.7	26.4	14.5	0
CASTAGNOLE MONFERRATO	8.302648	44.965534	2015-05-14	220	19.2	26.4	13.1	0
CASTAGNOLE MONFERRATO	8.302648	44.965534	2015-05-15	220	17.4	22.7	11.9	0
CASTAGNOLE MONFERRATO	8.302648	44.965534	2015-05-16	220	17.6	25.8	10.1	6.4
CASTAGNOLE MONFERRATO	8.302648	44.965534	2015-05-17	220	21.2	27.9	15.1	0
CASTAGNOLE MONFERRATO	8.302648	44.965534	2015-05-18	220	21.3	27.6	15.3	0
CASTAGNOLE MONFERRATO	8.302648	44.965534	2015-05-19	220	18	24.8	14.2	0.4
CASTAGNOLE MONFERRATO	8.302648	44.965534	2015-05-20	220	14.9	22.6	9	23.6
CASTAGNOLE MONFERRATO	8.302648	44.965534	2015-05-21	220	11	15.5	7.9	3.8
CASTAGNOLE MONFERRATO	8.302648	44.965534	2015-05-22	220	15.1	23.2	9	0
CASTAGNOLE MONFERRATO	8.302648	44.965534	2015-05-23	220	15	22.4	10.5	0.4
CASTAGNOLE MONFERRATO	8.302648	44.965534	2015-05-24	220	16.6	24.1	9.7	0
CASTAGNOLE MONFERRATO	8.302648	44.965534	2015-05-25	220	18.8	26.3	14.2	0
CASTAGNOLE MONFERRATO	8.302648	44.965534	2015-05-26	220	17.6	23.7	11.6	8
CASTAGNOLE MONFERRATO	8.302648	44.965534	2015-05-27	220	18.1	25	11.3	0
CASTAGNOLE MONFERRATO	8.302648	44.965534	2015-05-28	220	17.4	24.7	11	0
CASTAGNOLE MONFERRATO	8.302648	44.965534	2015-05-29	220	17.7	25	11.8	0.8
CASTAGNOLE MONFERRATO	8.302648	44.965534	2015-05-30	220	18	24.1	12.9	0
CASTAGNOLE MONFERRATO	8.302648	44.965534	2015-05-31	220	18.8	25.3	12.6	0
CASTAGNOLE MONFERRATO	8.302648	44.965534	2015-06-01	220	20.6	27.6	15.3	0
CASTAGNOLE MONFERRATO	8.302648	44.965534	2015-06-02	220	21.5	29.3	14	0
CASTAGNOLE MONFERRATO	8.302648	44.965534	2015-06-03	220	24	32.1	15.4	0
CASTAGNOLE MONFERRATO	8.302648	44.965534	2015-06-04	220	25.6	33.2	17.9	0
CASTAGNOLE MONFERRATO	8.302648	44.965534	2015-06-05	220	26.5	33.8	19.7	0
CASTAGNOLE MONFERRATO	8.302648	44.965534	2015-06-06	220	26.3	33.3	20.8	0
CASTAGNOLE MONFERRATO	8.302648	44.965534	2015-06-07	220	25.7	33.4	18.7	0.4
CASTAGNOLE MONFERRATO	8.302648	44.965534	2015-06-08	220	24	31.2	18.8	0
CASTAGNOLE MONFERRATO	8.302648	44.965534	2015-06-09	220	20.8	26.4	17.2	0
CASTAGNOLE MONFERRATO	8.302648	44.965534	2015-06-10	220	20.9	27.2	15.9	0.4
CASTAGNOLE MONFERRATO	8.302648	44.965534	2015-06-11	220	22.9	30.8	15.8	1.8
CASTAGNOLE MONFERRATO	8.302648	44.965534	2015-06-12	220	20.1	24.9	16.1	11
CASTAGNOLE MONFERRATO	8.302648	44.965534	2015-06-13	220	18.6	24.5	14.3	13
CASTAGNOLE MONFERRATO	8.302648	44.965534	2015-06-14	220	18.6	21.2	16.6	15.6
CASTAGNOLE MONFERRATO	8.302648	44.965534	2015-06-15	220	20.1	26.5	16	0.2
CASTAGNOLE MONFERRATO	8.302648	44.965534	2015-06-16	220	19.2	26	15.7	4
CASTAGNOLE MONFERRATO	8.302648	44.965534	2015-06-17	220	20.4	27.6	14.8	0.2
CASTAGNOLE MONFERRATO	8.302648	44.965534	2015-06-18	220	21.9	29	15.8	0
CASTAGNOLE MONFERRATO	8.302648	44.965534	2015-06-19	220	22.8	29.7	16.1	0
CASTAGNOLE MONFERRATO	8.302648	44.965534	2015-06-20	220	21.5	28	16.2	0
CASTAGNOLE MONFERRATO	8.302648	44.965534	2015-06-21	220	20.6	26.2	14.4	0
CASTAGNOLE MONFERRATO	8.302648	44.965534	2015-06-22	220	20.5	27.1	15.2	0
CASTAGNOLE MONFERRATO	8.302648	44.965534	2015-06-23	220	22	27.8	16.9	0
CASTAGNOLE MONFERRATO	8.302648	44.965534	2015-06-24	220	19.9	26.6	14	0
CASTAGNOLE MONFERRATO	8.302648	44.965534	2015-06-25	220	20.9	27.4	14.7	0
CASTAGNOLE MONFERRATO	8.302648	44.965534	2015-06-26	220	22.8	30.3	14.9	0
CASTAGNOLE MONFERRATO	8.302648	44.965534	2015-06-27	220	23.9	31	17.3	0
CASTAGNOLE MONFERRATO	8.302648	44.965534	2015-06-28	220	24.5	32.2	17.2	0
CASTAGNOLE MONFERRATO	8.302648	44.965534	2015-06-29	220	24.3	31.1	19.1	0
CASTAGNOLE MONFERRATO	8.302648	44.965534	2015-06-30	220	24.7	31.1	19.4	0
CASTAGNOLE MONFERRATO	8.302648	44.965534	2015-07-01	220	26.5	33.3	20.7	0
CASTAGNOLE MONFERRATO	8.302648	44.965534	2015-07-02	220	27.2	34.1	21	0.2
CASTAGNOLE MONFERRATO	8.302648	44.965534	2015-07-03	220	27.2	34.8	19.4	0
CASTAGNOLE MONFERRATO	8.302648	44.965534	2015-07-04	220	27.4	34.7	21	0
CASTAGNOLE MONFERRATO	8.302648	44.965534	2015-07-05	220	28.4	35.3	22.9	0
CASTAGNOLE MONFERRATO	8.302648	44.965534	2015-07-06	220	28.8	36	22.6	0
CASTAGNOLE MONFERRATO	8.302648	44.965534	2015-07-07	220	28.2	35.6	22.4	0
CASTAGNOLE MONFERRATO	8.302648	44.965534	2015-07-08	220	26.5	32.2	22.4	0
CASTAGNOLE MONFERRATO	8.302648	44.965534	2015-07-09	220	25.5	31.8	20.3	0
CASTAGNOLE MONFERRATO	8.302648	44.965534	2015-07-10	220	24.3	30.1	19.1	0
CASTAGNOLE MONFERRATO	8.302648	44.965534	2015-07-11	220	25.7	33.6	18.4	0
CASTAGNOLE MONFERRATO	8.302648	44.965534	2015-07-12	220	26.6	34.2	19.6	0
CASTAGNOLE MONFERRATO	8.302648	44.965534	2015-07-13	220	26.7	34.6	20.3	0
CASTAGNOLE MONFERRATO	8.302648	44.965534	2015-07-14	220	27.4	34.8	20.6	0
CASTAGNOLE MONFERRATO	8.302648	44.965534	2015-07-15	220	28	35.3	21.2	0
CASTAGNOLE MONFERRATO	8.302648	44.965534	2015-07-16	220	28.2	35.6	22.3	0
CASTAGNOLE MONFERRATO	8.302648	44.965534	2015-07-17	220	27.7	36.2	21.6	0
CASTAGNOLE MONFERRATO	8.302648	44.965534	2015-07-18	220	27.5	35.6	20.5	0
CASTAGNOLE MONFERRATO	8.302648	44.965534	2015-07-19	220	26.8	34.5	19.9	0
CASTAGNOLE MONFERRATO	8.302648	44.965534	2015-07-20	220	27.8	35.3	21.4	0
CASTAGNOLE MONFERRATO	8.302648	44.965534	2015-07-21	220	29.1	36.8	21.6	0
CASTAGNOLE MONFERRATO	8.302648	44.965534	2015-07-22	220	29.1	37.1	23	0
CASTAGNOLE MONFERRATO	8.302648	44.965534	2015-07-23	220	27.3	35.7	21.4	0
CASTAGNOLE MONFERRATO	8.302648	44.965534	2015-07-24	220	25.5	33.3	20.4	14.4
CASTAGNOLE MONFERRATO	8.302648	44.965534	2015-07-25	220	25.4	31.8	19.7	0
CASTAGNOLE MONFERRATO	8.302648	44.965534	2015-07-26	220	24.9	30.5	20.4	0
CASTAGNOLE MONFERRATO	8.302648	44.965534	2015-07-27	220	25.5	34	18.4	0
CASTAGNOLE MONFERRATO	8.302648	44.965534	2015-07-28	220	25	32.8	19.1	0
CASTAGNOLE MONFERRATO	8.302648	44.965534	2015-07-29	220	24.9	32.9	19.4	4.4
CASTAGNOLE MONFERRATO	8.302648	44.965534	2015-07-30	220	23.7	29.6	19.1	6.6
CASTAGNOLE MONFERRATO	8.302648	44.965534	2015-07-31	220	22	27	17.9	1.4
CASTAGNOLE MONFERRATO	8.302648	44.965534	2015-08-01	220	18.3	21.4	15.6	1.4
CASTAGNOLE MONFERRATO	8.302648	44.965534	2015-08-02	220	21.7	30.9	13.8	0.2
CASTAGNOLE MONFERRATO	8.302648	44.965534	2015-08-03	220	25	33.2	17.4	0
CASTAGNOLE MONFERRATO	8.302648	44.965534	2015-08-04	220	26.3	33.6	20.3	0
CASTAGNOLE MONFERRATO	8.302648	44.965534	2015-08-05	220	27.5	34.8	21	0
CASTAGNOLE MONFERRATO	8.302648	44.965534	2015-08-06	220	29.1	36.4	22.9	0
CASTAGNOLE MONFERRATO	8.302648	44.965534	2015-08-07	220	29.3	37.3	22.7	0
CASTAGNOLE MONFERRATO	8.302648	44.965534	2015-08-08	220	29	37.1	22.2	0
CASTAGNOLE MONFERRATO	8.302648	44.965534	2015-08-09	220	25.3	31	19.5	9.6
CASTAGNOLE MONFERRATO	8.302648	44.965534	2015-08-10	220	22.2	26.8	18.7	10.6
CASTAGNOLE MONFERRATO	8.302648	44.965534	2015-08-11	220	26.2	34.2	19.8	0
CASTAGNOLE MONFERRATO	8.302648	44.965534	2015-08-12	220	27	35.8	19.6	0
CASTAGNOLE MONFERRATO	8.302648	44.965534	2015-08-13	220	27.1	35.1	20.1	0
CASTAGNOLE MONFERRATO	8.302648	44.965534	2015-08-14	220	22.8	29.7	18.7	0
CASTAGNOLE MONFERRATO	8.302648	44.965534	2015-08-15	220	18.5	23.9	14.5	76
CASTAGNOLE MONFERRATO	8.302648	44.965534	2015-08-16	220	20	27.3	12.9	0
CASTAGNOLE MONFERRATO	8.302648	44.965534	2015-08-17	220	21.5	29.7	15	0.2
CASTAGNOLE MONFERRATO	8.302648	44.965534	2015-08-18	220	20	27.7	16.3	10.2
CASTAGNOLE MONFERRATO	8.302648	44.965534	2015-08-19	220	19.8	26.6	14.5	8
CASTAGNOLE MONFERRATO	8.302648	44.965534	2015-08-20	220	22	29.6	15.1	0
CASTAGNOLE MONFERRATO	8.302648	44.965534	2015-08-21	220	21.5	28.3	16	0
CASTAGNOLE MONFERRATO	8.302648	44.965534	2015-08-22	220	21.6	28.7	16.1	0
CASTAGNOLE MONFERRATO	8.302648	44.965534	2015-08-23	220	17.2	20.9	14.6	3.8
CASTAGNOLE MONFERRATO	8.302648	44.965534	2015-08-24	220	17.2	20.3	14.6	9.8
CASTAGNOLE MONFERRATO	8.302648	44.965534	2015-08-25	220	20.3	27.9	15.1	0
CASTAGNOLE MONFERRATO	8.302648	44.965534	2015-08-26	220	22.2	29.7	15.4	0
CASTAGNOLE MONFERRATO	8.302648	44.965534	2015-08-27	220	23.7	31.2	17.1	0
CASTAGNOLE MONFERRATO	8.302648	44.965534	2015-08-28	220	24.7	32.3	18.1	0
CASTAGNOLE MONFERRATO	8.302648	44.965534	2015-08-29	220	25.7	33.5	18.9	0
CASTAGNOLE MONFERRATO	8.302648	44.965534	2015-08-30	220	26	34.1	19.3	0
CASTAGNOLE MONFERRATO	8.302648	44.965534	2015-08-31	220	25.3	33.2	18	0
CASTAGNOLE MONFERRATO	8.302648	44.965534	2015-09-01	220	22.3	29.7	18	14
CASTAGNOLE MONFERRATO	8.302648	44.965534	2015-09-02	220	22.1	29.9	16.3	0
CASTAGNOLE MONFERRATO	8.302648	44.965534	2015-09-03	220	20.5	25.1	16.6	3.4
CASTAGNOLE MONFERRATO	8.302648	44.965534	2015-09-04	220	19.9	26.3	14.6	0
CASTAGNOLE MONFERRATO	8.302648	44.965534	2015-09-05	220	20.6	29	15.2	0.2
CASTAGNOLE MONFERRATO	8.302648	44.965534	2015-09-06	220	19	25.9	12.6	0
CASTAGNOLE MONFERRATO	8.302648	44.965534	2015-09-07	220	18.5	26.1	13.1	0
CASTAGNOLE MONFERRATO	8.302648	44.965534	2015-09-08	220	18.6	25.7	13	0
CASTAGNOLE MONFERRATO	8.302648	44.965534	2015-09-09	220	18.5	25.7	12.4	0
CASTAGNOLE MONFERRATO	8.302648	44.965534	2015-09-10	220	18.1	24.5	13.9	0.4
CASTAGNOLE MONFERRATO	8.302648	44.965534	2015-09-11	220	16.8	21.3	12.6	1
CASTAGNOLE MONFERRATO	8.302648	44.965534	2015-09-12	220	18.1	22.7	14.5	0.4
CASTAGNOLE MONFERRATO	8.302648	44.965534	2015-09-13	220	16.4	19.5	14.3	31.6
CASTAGNOLE MONFERRATO	8.302648	44.965534	2015-09-14	220	18.6	23.9	14.5	2.2
CASTAGNOLE MONFERRATO	8.302648	44.965534	2015-09-15	220	19	23.6	15.7	0
CASTAGNOLE MONFERRATO	8.302648	44.965534	2015-09-16	220	16.3	17.7	14.8	0.8
CASTAGNOLE MONFERRATO	8.302648	44.965534	2015-09-17	220	19.6	26.1	15.4	0
CASTAGNOLE MONFERRATO	8.302648	44.965534	2015-09-18	220	19.8	27.9	14.6	0.2
CASTAGNOLE MONFERRATO	8.302648	44.965534	2015-09-19	220	19.8	28.7	13.4	0.2
CASTAGNOLE MONFERRATO	8.302648	44.965534	2015-09-20	220	18.8	27.5	11.3	0
CASTAGNOLE MONFERRATO	8.302648	44.965534	2015-09-21	220	18.2	26.6	11.7	0
CASTAGNOLE MONFERRATO	8.302648	44.965534	2015-09-22	220	16.6	21.7	13.2	0
CASTAGNOLE MONFERRATO	8.302648	44.965534	2015-09-23	220	14.1	17.7	10.7	0
CASTAGNOLE MONFERRATO	8.302648	44.965534	2015-09-24	220	17	27.2	7.6	0
CASTAGNOLE MONFERRATO	8.302648	44.965534	2015-09-25	220	17.4	27.7	9.5	0
CASTAGNOLE MONFERRATO	8.302648	44.965534	2015-09-26	220	17.7	25.6	12.1	0
CASTAGNOLE MONFERRATO	8.302648	44.965534	2015-09-27	220	16.7	21.8	12.6	0
CASTAGNOLE MONFERRATO	8.302648	44.965534	2015-09-28	220	15.7	21.2	12.7	0
CASTAGNOLE MONFERRATO	8.302648	44.965534	2015-09-29	220	13.8	18.7	10.6	0
CASTAGNOLE MONFERRATO	8.302648	44.965534	2015-09-30	220	13.5	20.5	7.1	0
LA MORRA	7.900304	44.641800	2015-05-01	326	13.6	17.4	9.2	0
LA MORRA	7.900304	44.641800	2015-05-02	326	15.6	21.3	11.6	0
LA MORRA	7.900304	44.641800	2015-05-03	326	15.5	17.6	13.2	0
LA MORRA	7.900304	44.641800	2015-05-04	326	16.9	20.9	14	0
LA MORRA	7.900304	44.641800	2015-05-05	326	17.5	21.5	14.2	0
LA MORRA	7.900304	44.641800	2015-05-06	326	18.7	24	14.4	0
LA MORRA	7.900304	44.641800	2015-05-07	326	18.8	23.5	13.4	0
LA MORRA	7.900304	44.641800	2015-05-08	326	17.6	23.5	14	12.2
LA MORRA	7.900304	44.641800	2015-05-09	326	19	25.6	12.3	0
LA MORRA	7.900304	44.641800	2015-05-10	326	19.9	25.4	13.5	0
LA MORRA	7.900304	44.641800	2015-05-11	326	20.4	25.8	13.9	0
LA MORRA	7.900304	44.641800	2015-05-12	326	20	24.4	15.4	0
LA MORRA	7.900304	44.641800	2015-05-13	326	19.6	24.6	14.4	0
LA MORRA	7.900304	44.641800	2015-05-14	326	19.1	26	12.9	0
LA MORRA	7.900304	44.641800	2015-05-15	326	16.4	22.2	11.2	0
LA MORRA	7.900304	44.641800	2015-05-16	326	17.2	24.8	10	0
LA MORRA	7.900304	44.641800	2015-05-17	326	20.5	26.4	14.4	0
LA MORRA	7.900304	44.641800	2015-05-18	326	20.8	26.3	15.9	0
LA MORRA	7.900304	44.641800	2015-05-19	326	17.8	23.2	14.3	2
LA MORRA	7.900304	44.641800	2015-05-20	326	14.9	21.1	8.9	22.4
LA MORRA	7.900304	44.641800	2015-05-21	326	9.6	13.9	7.1	8
LA MORRA	7.900304	44.641800	2015-05-22	326	15.5	21.9	9.2	0
LA MORRA	7.900304	44.641800	2015-05-23	326	15.6	21.5	11.6	1.6
LA MORRA	7.900304	44.641800	2015-05-24	326	16.9	22.8	11.1	0.4
LA MORRA	7.900304	44.641800	2015-05-25	326	18.8	24.3	14.9	0
LA MORRA	7.900304	44.641800	2015-05-26	326	17.3	22.8	13.5	3.4
LA MORRA	7.900304	44.641800	2015-05-27	326	17.8	22.8	12.1	0
LA MORRA	7.900304	44.641800	2015-05-28	326	16.9	23.5	9.7	0
LA MORRA	7.900304	44.641800	2015-05-29	326	17.4	22.6	13	0
LA MORRA	7.900304	44.641800	2015-05-30	326	17.7	22.7	12.8	0
LA MORRA	7.900304	44.641800	2015-05-31	326	18.2	23.5	13	0.2
LA MORRA	7.900304	44.641800	2015-06-01	326	19.9	25.9	14.8	0
LA MORRA	7.900304	44.641800	2015-06-02	326	21.2	27.9	15.1	0
LA MORRA	7.900304	44.641800	2015-06-03	326	23.3	30	16.3	0
LA MORRA	7.900304	44.641800	2015-06-04	326	24.9	31.3	17.2	0
LA MORRA	7.900304	44.641800	2015-06-05	326	25.6	32.5	19.2	0
LA MORRA	7.900304	44.641800	2015-06-06	326	26.1	34	19.9	0
LA MORRA	7.900304	44.641800	2015-06-07	326	24.8	31.1	18.4	0
LA MORRA	7.900304	44.641800	2015-06-08	326	23.1	29.6	17.4	1.6
LA MORRA	7.900304	44.641800	2015-06-09	326	19	25.5	15.9	4.2
LA MORRA	7.900304	44.641800	2015-06-10	326	19.9	24.9	15.1	0
LA MORRA	7.900304	44.641800	2015-06-11	326	21.4	28.4	15.2	0
LA MORRA	7.900304	44.641800	2015-06-12	326	19.2	22.8	16.2	11.8
LA MORRA	7.900304	44.641800	2015-06-13	326	17.8	22.8	14	8.2
LA MORRA	7.900304	44.641800	2015-06-14	326	18.7	25	16.6	5.6
LA MORRA	7.900304	44.641800	2015-06-15	326	19.4	24.8	16.3	1.6
LA MORRA	7.900304	44.641800	2015-06-16	326	18.9	25.2	15.5	2.6
LA MORRA	7.900304	44.641800	2015-06-17	326	20	25.4	14	0
LA MORRA	7.900304	44.641800	2015-06-18	326	21.3	27.6	14.3	0
LA MORRA	7.900304	44.641800	2015-06-19	326	22.3	28.2	17.4	1.6
LA MORRA	7.900304	44.641800	2015-06-20	326	20.7	25.9	15.9	0
LA MORRA	7.900304	44.641800	2015-06-21	326	20.3	27.4	14.5	0
LA MORRA	7.900304	44.641800	2015-06-22	326	20.6	27	15.5	0
LA MORRA	7.900304	44.641800	2015-06-23	326	21.1	26.8	15.6	0
LA MORRA	7.900304	44.641800	2015-06-24	326	18.9	25.2	14.5	0
LA MORRA	7.900304	44.641800	2015-06-25	326	20.1	26	12.8	0
LA MORRA	7.900304	44.641800	2015-06-26	326	22.2	28.7	15.3	0
LA MORRA	7.900304	44.641800	2015-06-27	326	23.3	30	16.4	0
LA MORRA	7.900304	44.641800	2015-06-28	326	23.6	30.2	16.2	0
LA MORRA	7.900304	44.641800	2015-06-29	326	24.1	29.3	19.4	0
LA MORRA	7.900304	44.641800	2015-06-30	326	24.7	29.8	20.1	0
LA MORRA	7.900304	44.641800	2015-07-01	326	25.8	32	20.2	0
LA MORRA	7.900304	44.641800	2015-07-02	326	26.6	32.8	20.8	0
LA MORRA	7.900304	44.641800	2015-07-03	326	27.1	32.8	22	11.2
LA MORRA	7.900304	44.641800	2015-07-04	326	26.5	33	19	0.8
LA MORRA	7.900304	44.641800	2015-07-05	326	27.5	33.5	21.3	0
LA MORRA	7.900304	44.641800	2015-07-06	326	28	32.9	23.2	0
LA MORRA	7.900304	44.641800	2015-07-07	326	27.6	33.9	22.3	0
LA MORRA	7.900304	44.641800	2015-07-08	326	26.2	30.3	22	0
LA MORRA	7.900304	44.641800	2015-07-09	326	25	30.3	19.6	0
LA MORRA	7.900304	44.641800	2015-07-10	326	23.4	29.5	18.7	0
LA MORRA	7.900304	44.641800	2015-07-11	326	24.8	32.9	17.5	0
LA MORRA	7.900304	44.641800	2015-07-12	326	25.8	32.4	19.1	0
LA MORRA	7.900304	44.641800	2015-07-13	326	26.5	34	20.3	0
LA MORRA	7.900304	44.641800	2015-07-14	326	26.8	33.4	20.8	0
LA MORRA	7.900304	44.641800	2015-07-15	326	27.1	33.1	21.5	0
LA MORRA	7.900304	44.641800	2015-07-16	326	27.7	34.1	22.7	0
LA MORRA	7.900304	44.641800	2015-07-17	326	27.1	35.2	20.9	0.6
LA MORRA	7.900304	44.641800	2015-07-18	326	25.9	34	19.4	0
LA MORRA	7.900304	44.641800	2015-07-19	326	26.4	33.1	20.2	0
LA MORRA	7.900304	44.641800	2015-07-20	326	27.4	33.4	22.2	0
LA MORRA	7.900304	44.641800	2015-07-21	326	28.5	36.5	21.5	0
LA MORRA	7.900304	44.641800	2015-07-22	326	28.2	36.2	22.3	0
LA MORRA	7.900304	44.641800	2015-07-23	326	27.4	34	20.8	0
LA MORRA	7.900304	44.641800	2015-07-24	326	26.5	33.6	21	0
LA MORRA	7.900304	44.641800	2015-07-25	326	25	31.2	19.2	0
LA MORRA	7.900304	44.641800	2015-07-26	326	23.9	30	18.8	0
LA MORRA	7.900304	44.641800	2015-07-27	326	25	31.7	18	0
LA MORRA	7.900304	44.641800	2015-07-28	326	24.7	31.2	19.4	0
LA MORRA	7.900304	44.641800	2015-07-29	326	25.2	32.2	18.3	0
LA MORRA	7.900304	44.641800	2015-07-30	326	23.6	27.9	19.4	0
LA MORRA	7.900304	44.641800	2015-07-31	326	21.2	26.5	17.6	0
LA MORRA	7.900304	44.641800	2015-08-01	326	17.9	20	15.5	2
LA MORRA	7.900304	44.641800	2015-08-02	326	21.6	29.1	13.6	0
LA MORRA	7.900304	44.641800	2015-08-03	326	24.6	32.3	17.5	0
LA MORRA	7.900304	44.641800	2015-08-04	326	25.4	31.5	19.1	0
LA MORRA	7.900304	44.641800	2015-08-05	326	27.1	33.8	21	0
LA MORRA	7.900304	44.641800	2015-08-06	326	28.6	35.2	22.8	0
LA MORRA	7.900304	44.641800	2015-08-07	326	28.5	35.5	22.7	0
LA MORRA	7.900304	44.641800	2015-08-08	326	28.2	35.4	22.2	0
LA MORRA	7.900304	44.641800	2015-08-09	326	23.1	30.4	17.4	12.2
LA MORRA	7.900304	44.641800	2015-08-10	326	20	23.9	18	2.8
LA MORRA	7.900304	44.641800	2015-08-11	326	25	32	19.3	0.2
LA MORRA	7.900304	44.641800	2015-08-12	326	26.5	34.7	19.3	0
LA MORRA	7.900304	44.641800	2015-08-13	326	25.2	33.5	20.2	3.2
LA MORRA	7.900304	44.641800	2015-08-14	326	22.1	27.6	17.9	0
LA MORRA	7.900304	44.641800	2015-08-15	326	17.9	23.2	15.7	13.4
LA MORRA	7.900304	44.641800	2015-08-16	326	19.2	25.7	13.2	0
LA MORRA	7.900304	44.641800	2015-08-17	326	20.8	27.2	13.9	0
LA MORRA	7.900304	44.641800	2015-08-18	326	20	25.6	14.2	17.6
LA MORRA	7.900304	44.641800	2015-08-19	326	19	25.1	13.2	0.2
LA MORRA	7.900304	44.641800	2015-08-20	326	21.1	27	14.3	0
LA MORRA	7.900304	44.641800	2015-08-21	326	19.7	25.9	16	0
LA MORRA	7.900304	44.641800	2015-08-22	326	21.2	27.1	16.8	0
LA MORRA	7.900304	44.641800	2015-08-23	326	17	19.5	14.3	3
LA MORRA	7.900304	44.641800	2015-08-24	326	16.5	19.5	13.9	10.8
LA MORRA	7.900304	44.641800	2015-08-25	326	19.9	26	13.8	0.2
LA MORRA	7.900304	44.641800	2015-08-26	326	21.3	28	14.5	0
LA MORRA	7.900304	44.641800	2015-08-27	326	22.7	29.4	16.7	0
LA MORRA	7.900304	44.641800	2015-08-28	326	23.9	30.6	17.2	0
LA MORRA	7.900304	44.641800	2015-08-29	326	25.3	31.8	19.4	0
LA MORRA	7.900304	44.641800	2015-08-30	326	25.1	32.2	18.7	0
LA MORRA	7.900304	44.641800	2015-08-31	326	24.3	31.9	17.1	0
LA MORRA	7.900304	44.641800	2015-09-01	326	22.9	30.1	17.7	0
LA MORRA	7.900304	44.641800	2015-09-02	326	22.3	28.5	17.6	0
LA MORRA	7.900304	44.641800	2015-09-03	326	20.7	26.2	16.6	0
LA MORRA	7.900304	44.641800	2015-09-04	326	18.8	23.8	15.6	9.4
LA MORRA	7.900304	44.641800	2015-09-05	326	19.2	24.3	14.8	0
LA MORRA	7.900304	44.641800	2015-09-06	326	18.2	24	12.2	0
LA MORRA	7.900304	44.641800	2015-09-07	326	18.2	24.3	11.4	0
LA MORRA	7.900304	44.641800	2015-09-08	326	17.9	24	12.4	0
LA MORRA	7.900304	44.641800	2015-09-09	326	18	23.9	11.5	0
LA MORRA	7.900304	44.641800	2015-09-10	326	17.9	23.1	12.8	0.2
LA MORRA	7.900304	44.641800	2015-09-11	326	16.7	20.9	14.1	0
LA MORRA	7.900304	44.641800	2015-09-12	326	17.3	21.2	13.8	0
LA MORRA	7.900304	44.641800	2015-09-13	326	16	18.7	14.4	32.6
LA MORRA	7.900304	44.641800	2015-09-14	326	18.7	23.4	14.5	1.2
LA MORRA	7.900304	44.641800	2015-09-15	326	18.4	24	15.4	0
LA MORRA	7.900304	44.641800	2015-09-16	326	16.4	17.8	14.8	0
LA MORRA	7.900304	44.641800	2015-09-17	326	18.4	23.9	15.5	0.2
LA MORRA	7.900304	44.641800	2015-09-18	326	19	25.6	12.5	0.2
LA MORRA	7.900304	44.641800	2015-09-19	326	18.2	24.8	13.5	4.8
LA MORRA	7.900304	44.641800	2015-09-20	326	18	24.8	11.6	0
LA MORRA	7.900304	44.641800	2015-09-21	326	17.5	23.5	9.6	0
LA MORRA	7.900304	44.641800	2015-09-22	326	16.5	19.3	13.9	0
LA MORRA	7.900304	44.641800	2015-09-23	326	13.5	16.2	10.2	7.2
LA MORRA	7.900304	44.641800	2015-09-24	326	15.3	22	9.4	0
LA MORRA	7.900304	44.641800	2015-09-25	326	17.7	25.8	9.6	0
LA MORRA	7.900304	44.641800	2015-09-26	326	17.1	23.4	12.1	0
LA MORRA	7.900304	44.641800	2015-09-27	326	16.3	19.9	12	0
LA MORRA	7.900304	44.641800	2015-09-28	326	14.5	18.6	11.3	0
LA MORRA	7.900304	44.641800	2015-09-29	326	12.3	17.5	8.6	0
LA MORRA	7.900304	44.641800	2015-09-30	326	13.3	18.8	7.4	0

## Sheet: Summarised_data_Month
2015	CASTAGNOLE MONFERRATO				COSTA VESCOVATO				LA MORRA
Month	Temperature Mean (°C)	Temperature Max (°C)	Temperature Min (°C)	Cumulative rainfall (mm)	Temperature Mean (°C)	Temperature Max (°C)	Temperature Min (°C)	Cumulative rainfall (mm)	Temperature Mean (°C)	Temperature Max (°C)	Temperature Min (°C)	Cumulative rainfall (mm)
May	15.5	24	10.5	8	18.5	23.5	14.33	4	19.5	25	12.8	10
June	23.33	28.5	14.67	28	23.25	29.5	17.17	0	19.5	28.67	14	0
July	25	32.33	21.67	0	29	37	23.5	0	25.75	32.83	20.4	0
August	24.14	31	17.5	84	21.5	31	20	7	20.2	26.6	18.33	5
September	18.33	29	15.5	15	19.5	28	16.33	0	17.75	23.5	12	0
Totale Risultato	21.55	28.58	15.75	135	22.5	31.18	18.08	11	20.76	28.09	16.31	15
